# Supplementary material for: Genome-wide association study of cocaine self-administration behavior in Heterogeneous Stock rats
Source: Nat Commun. 2026 Jun 11;17:4876. doi: 10.1038/s41467-026-73694-w (PMC13261055; doi:10.1038/s41467-026-73694-w)
Supplement: Supplementary file 4 — Supplementary Data 2 [file 41467_2026_73694_MOESM4_ESM.csv]

Trait1	Trait2	Correlation	P_value
LgA Early Avg Infusions	LgA Late Avg Infusions*	0.565176113998776	0
LgA Early Avg Infusions	LgA Early Timeout	0.397431367403616	0
LgA Early Avg Infusions	LgA Late Timeout	0.168486591285978	1.80326304022316e-06
LgA Early Avg Infusions	LgA Early Post Infusion Interval	-0.444075011805228	0
LgA Early Avg Infusions	LgA Late Post Infusion Interval*	-0.207940151345273	4.88586682223513e-09
LgA Early Avg Infusions	LgA Early Titration*	0.882628264845899	0
LgA Early Avg Infusions	LgA Late Titration	0.463747189062795	0
LgA Early Avg Infusions	LgA Early Loading	0.774718290148344	0
LgA Early Avg Infusions	LgA Late Loading	0.520583552050573	0
LgA Early Avg Infusions	LgA Total Infusions	0.8366595698022	0
LgA Early Avg Infusions	ShA Early Avg Infusions	0.381774531122109	0
LgA Early Avg Infusions	ShA Late Avg Infusions	0.748103109359141	0
LgA Early Avg Infusions	ShA Early Timeout*	0.240978128445115	2.03970174084134e-12
LgA Early Avg Infusions	ShA Late Timeout	0.287433808689233	0
LgA Early Avg Infusions	ShA Early Post Infusion Interval*	-0.241732049063448	1.60879931598856e-09
LgA Early Avg Infusions	ShA Late Post Infusion Interval	-0.390818452365607	0
LgA Early Avg Infusions	ShA Early Titration	0.390619646072085	0
LgA Early Avg Infusions	ShA Late Titration	0.756396957694805	0
LgA Early Avg Infusions	ShA Early Loading	0.313065907384947	0
LgA Early Avg Infusions	ShA Late Loading	0.638607347276758	0
LgA Early Avg Infusions	ShA Total Infusions	0.70973183746914	0
LgA Early Avg Infusions	ShA PR Total Presses	0.454868016690102	0
LgA Early Avg Infusions	LgA PR Total Presses	0.220059615647469	2.76396239229371e-10
LgA Early Avg Infusions	Shock Compulsivity	0.310468478648538	0
LgA Early Avg Infusions	LgA PC1 Addiction-like Behavior*	0.865389523399195	0
LgA Early Avg Infusions	Total Infusions	0.870863341543376	0
LgA Late Avg Infusions*	LgA Late Timeout	0.271071592392404	7.54951656745106e-15
LgA Late Avg Infusions*	LgA Late Post Infusion Interval*	-0.370901978715916	0
LgA Late Avg Infusions*	LgA Late Titration	0.880801001553456	0
LgA Late Avg Infusions*	LgA Late Loading	0.709741313746272	0
LgA Late Avg Infusions*	LgA Total Infusions	0.882600926757047	0
LgA Late Avg Infusions*	ShA Early Avg Infusions	0.16812599953873	1.49538097682367e-06
LgA Late Avg Infusions*	ShA Late Avg Infusions	0.391609035830364	0
LgA Late Avg Infusions*	ShA Early Timeout*	0.0930141981859667	0.00811502747805415
LgA Late Avg Infusions*	ShA Late Timeout	0.149320295406665	2.30980350148791e-05
LgA Late Avg Infusions*	ShA Early Post Infusion Interval*	-0.0784538084118995	0.0562120825904651
LgA Late Avg Infusions*	ShA Late Post Infusion Interval	-0.208142139620212	6.0667708190465e-08
LgA Late Avg Infusions*	ShA Early Titration	0.20078357110634	7.27652142984425e-08
LgA Late Avg Infusions*	ShA Late Titration	0.419895816243465	0
LgA Late Avg Infusions*	ShA Early Loading	0.160656068755732	1.76982289485927e-05
LgA Late Avg Infusions*	ShA Late Loading	0.365432083335389	0
LgA Late Avg Infusions*	ShA Total Infusions	0.349750616534835	0
LgA Late Avg Infusions*	ShA PR Total Presses	0.207519209274433	2.54866128202025e-09
LgA Late Avg Infusions*	LgA PR Total Presses	0.26375296645927	2.79776202205539e-14
LgA Late Avg Infusions*	Shock Compulsivity	0.316846127460245	0
LgA Late Avg Infusions*	LgA PC1 Addiction-like Behavior*	0.847837170963773	0
LgA Late Avg Infusions*	Total Infusions	0.848155417050586	0
LgA Early Timeout	LgA Late Avg Infusions*	0.231611830130813	2.58584265111494e-11
LgA Early Timeout	LgA Late Timeout	0.49443452986738	0
LgA Early Timeout	LgA Late Post Infusion Interval*	-0.085596818684262	0.0170083451580303
LgA Early Timeout	LgA Early Titration*	0.359449995419031	0
LgA Early Timeout	LgA Late Titration	0.213036119517434	3.5461087399824e-09
LgA Early Timeout	LgA Late Loading	0.204087610352713	1.59879434136201e-08
LgA Early Timeout	LgA Total Infusions	0.358998322745843	0
LgA Early Timeout	ShA Early Avg Infusions	0.222809534054298	8.74160743791208e-11
LgA Early Timeout	ShA Late Avg Infusions	0.31181025151346	0
LgA Early Timeout	ShA Early Timeout*	0.269050601006419	3.10862446895044e-15
LgA Early Timeout	ShA Late Timeout	0.504128784888144	0
LgA Early Timeout	ShA Early Post Infusion Interval*	-0.120892943820781	0.00285164508364377
LgA Early Timeout	ShA Late Post Infusion Interval	-0.102856839277568	0.00713871733816296
LgA Early Timeout	ShA Early Titration	0.291477182624497	1.33226762955019e-15
LgA Early Timeout	ShA Late Titration	0.328977009482329	0
LgA Early Timeout	ShA Early Loading	0.166791121801916	6.42869964551096e-06
LgA Early Timeout	ShA Late Loading	0.345941282955264	0
LgA Early Timeout	ShA Total Infusions	0.329965299822289	0
LgA Early Timeout	ShA PR Total Presses	0.13424522771985	0.000105766839930244
LgA Early Timeout	LgA PR Total Presses	0.142318080653991	5.07182593552091e-05
LgA Early Timeout	Shock Compulsivity	0.0308436246716398	0.421623950898424
LgA Early Timeout	LgA PC1 Addiction-like Behavior*	0.441255270725315	0
LgA Early Timeout	Total Infusions	0.377633358165717	0
LgA Late Timeout	LgA Late Titration	0.223681975347176	5.41315881008586e-10
LgA Late Timeout	LgA Total Infusions	0.242451762691516	4.79616346638068e-12
LgA Late Timeout	ShA Early Avg Infusions	0.0546568965267914	0.123841810083932
LgA Late Timeout	ShA Late Avg Infusions	0.139232994978316	8.27422328688598e-05
LgA Late Timeout	ShA Early Timeout*	0.110782587606798	0.00176995459351148
LgA Late Timeout	ShA Late Timeout	0.238004504769109	1.30584432156411e-11
LgA Late Timeout	ShA Early Post Infusion Interval*	0.00409258687092696	0.920913912297101
LgA Late Timeout	ShA Late Post Infusion Interval	-0.0404043335504806	0.298521266780482
LgA Late Timeout	ShA Early Titration	0.103637798942128	0.00588158694759677
LgA Late Timeout	ShA Late Titration	0.181750012649379	8.23053570853105e-07
LgA Late Timeout	ShA Early Loading	0.0345129405360306	0.360176704242607
LgA Late Timeout	ShA Late Loading	0.148052186499761	6.21778257348105e-05
LgA Late Timeout	ShA Total Infusions	0.121575793332648	0.000616107017078704
LgA Late Timeout	ShA PR Total Presses	0.0168575288735374	0.635288209644143
LgA Late Timeout	LgA PR Total Presses	0.114953387136257	0.00120959975845869
LgA Late Timeout	Shock Compulsivity	0.0463386697478338	0.232377810193187
LgA Late Timeout	LgA PC1 Addiction-like Behavior*	0.337007667723433	0
LgA Late Timeout	Total Infusions	0.237294031923065	1.55266910439877e-11
LgA Early Post Infusion Interval	LgA Late Avg Infusions*	-0.331794760172756	0
LgA Early Post Infusion Interval	LgA Early Timeout	-0.156532333938932	1.12416523951886e-05
LgA Early Post Infusion Interval	LgA Late Timeout	-0.0501800931614222	0.166982941136729
LgA Early Post Infusion Interval	LgA Late Post Infusion Interval*	0.324000341170909	0
LgA Early Post Infusion Interval	LgA Early Titration*	-0.487122269970997	0
LgA Early Post Infusion Interval	LgA Late Titration	-0.309641985493394	0
LgA Early Post Infusion Interval	LgA Late Loading	-0.247856898284354	1.18394183346027e-11
LgA Early Post Infusion Interval	LgA Total Infusions	-0.447856436656265	0
LgA Early Post Infusion Interval	ShA Early Avg Infusions	-0.16245860584368	4.96799587779151e-06
LgA Early Post Infusion Interval	ShA Late Avg Infusions	-0.302238056696607	0
LgA Early Post Infusion Interval	ShA Early Timeout*	-0.0879780468803801	0.0138519743322971
LgA Early Post Infusion Interval	ShA Late Timeout	-0.0952105555394559	0.00791369394728658
LgA Early Post Infusion Interval	ShA Early Post Infusion Interval*	0.106245161388641	0.00962239386096231
LgA Early Post Infusion Interval	ShA Late Post Infusion Interval	0.310826057977262	0
LgA Early Post Infusion Interval	ShA Early Titration	-0.164359100793553	1.25744078709467e-05
LgA Early Post Infusion Interval	ShA Late Titration	-0.298513604398177	4.44089209850063e-16
LgA Early Post Infusion Interval	ShA Early Loading	-0.153435144755182	4.63126660674718e-05
LgA Early Post Infusion Interval	ShA Late Loading	-0.259150032263876	1.69242397873859e-12
LgA Early Post Infusion Interval	ShA Total Infusions	-0.2930584276299	0
LgA Early Post Infusion Interval	ShA PR Total Presses	-0.178544147941581	5.02643431321559e-07
LgA Early Post Infusion Interval	LgA PR Total Presses	-0.137576522030888	0.000147925274272653
LgA Early Post Infusion Interval	Shock Compulsivity	-0.139688761578905	0.000377314056584144
LgA Early Post Infusion Interval	LgA PC1 Addiction-like Behavior*	-0.526264997170716	0
LgA Early Post Infusion Interval	Total Infusions	-0.451958059833392	0
LgA Late Post Infusion Interval*	LgA Late Timeout	-0.0753549823037544	0.0359590140690189
LgA Late Post Infusion Interval*	LgA Late Titration	-0.395284989980037	0
LgA Late Post Infusion Interval*	LgA Total Infusions	-0.329762927214555	0
LgA Late Post Infusion Interval*	ShA Early Avg Infusions	-0.0793597553288548	0.0269625749413174
LgA Late Post Infusion Interval*	ShA Late Avg Infusions	-0.136015180495716	0.000142972986456602
LgA Late Post Infusion Interval*	ShA Early Timeout*	-0.0395812757898082	0.270473608318642
LgA Late Post Infusion Interval*	ShA Late Timeout	-0.0436195673142211	0.226057500979756
LgA Late Post Infusion Interval*	ShA Early Post Infusion Interval*	0.0768297989824045	0.0630797061348232
LgA Late Post Infusion Interval*	ShA Late Post Infusion Interval	0.0753910120686034	0.0526981632666126
LgA Late Post Infusion Interval*	ShA Early Titration	-0.0856293020557177	0.0237732305059311
LgA Late Post Infusion Interval*	ShA Late Titration	-0.145320638779911	9.30938492005318e-05
LgA Late Post Infusion Interval*	ShA Early Loading	-0.077982090102455	0.0395684395196216
LgA Late Post Infusion Interval*	ShA Late Loading	-0.134287985447317	0.000308087314810468
LgA Late Post Infusion Interval*	ShA Total Infusions	-0.135901460876532	0.000150687646351733
LgA Late Post Infusion Interval*	ShA PR Total Presses	-0.0870927489042127	0.0151658917751309
LgA Late Post Infusion Interval*	LgA PR Total Presses	-0.122407888291881	0.000658767355503409
LgA Late Post Infusion Interval*	Shock Compulsivity	-0.108127622447809	0.00567662911175004
LgA Late Post Infusion Interval*	LgA PC1 Addiction-like Behavior*	-0.405158552382375	0
LgA Late Post Infusion Interval*	Total Infusions	-0.317653203407883	0
LgA Early Titration*	LgA Late Avg Infusions*	0.542583128152895	0
LgA Early Titration*	LgA Late Timeout	0.134608459675334	0.000190301225899026
LgA Early Titration*	LgA Late Post Infusion Interval*	-0.232302863013009	1.06963771173696e-10
LgA Early Titration*	LgA Late Titration	0.47994806930965	0
LgA Early Titration*	LgA Late Loading	0.443397131605868	0
LgA Early Titration*	LgA Total Infusions	0.790415009969572	0
LgA Early Titration*	ShA Early Avg Infusions	0.329127916356716	0
LgA Early Titration*	ShA Late Avg Infusions	0.603863686596213	0
LgA Early Titration*	ShA Early Timeout*	0.201502710260398	1.28602981597226e-08
LgA Early Titration*	ShA Late Timeout	0.215505756255672	1.256525550275e-09
LgA Early Titration*	ShA Early Post Infusion Interval*	-0.214265054126199	1.63499624505903e-07
LgA Early Titration*	ShA Late Post Infusion Interval	-0.350024425385383	0
LgA Early Titration*	ShA Early Titration	0.357308586706049	0
LgA Early Titration*	ShA Late Titration	0.619138814524837	0
LgA Early Titration*	ShA Early Loading	0.288041945171206	5.77315972805081e-15
LgA Early Titration*	ShA Late Loading	0.499583546874972	0
LgA Early Titration*	ShA Total Infusions	0.584678568530524	0
LgA Early Titration*	ShA PR Total Presses	0.35297299382589	0
LgA Early Titration*	LgA PR Total Presses	0.185318182572368	2.67391782049486e-07
LgA Early Titration*	Shock Compulsivity	0.24220048477768	5.2051341015158e-10
LgA Early Titration*	LgA PC1 Addiction-like Behavior*	0.818941315726963	0
LgA Early Titration*	Total Infusions	0.806806170148518	0
LgA Late Titration	LgA Total Infusions	0.769800296705856	0
LgA Late Titration	ShA Early Avg Infusions	0.135263734417519	0.000197098588240685
LgA Late Titration	ShA Late Avg Infusions	0.31810697580257	0
LgA Late Titration	ShA Early Timeout*	0.0849594873364266	0.019716264492307
LgA Late Titration	ShA Late Timeout	0.114564373567752	0.00169880401136258
LgA Late Titration	ShA Early Post Infusion Interval*	-0.0546161339889673	0.193291249585544
LgA Late Titration	ShA Late Post Infusion Interval	-0.143972012972957	0.000272837644519797
LgA Late Titration	ShA Early Titration	0.158118458150243	3.68470938749699e-05
LgA Late Titration	ShA Late Titration	0.349827781917505	0
LgA Late Titration	ShA Early Loading	0.110155045026145	0.00416572527066195
LgA Late Titration	ShA Late Loading	0.296268413646173	1.33226762955019e-15
LgA Late Titration	ShA Total Infusions	0.288057830723537	8.88178419700125e-16
LgA Late Titration	ShA PR Total Presses	0.156741361330831	1.55532672441172e-05
LgA Late Titration	LgA PR Total Presses	0.2143637767209	3.0317846011485e-09
LgA Late Titration	Shock Compulsivity	0.262956909647361	1.79953829615442e-11
LgA Late Titration	LgA PC1 Addiction-like Behavior*	0.755209462221266	0
LgA Late Titration	Total Infusions	0.734336825760621	0
LgA Early Loading	LgA Late Avg Infusions*	0.438617418602905	0
LgA Early Loading	LgA Early Timeout	0.253647413022916	5.83089132533132e-13
LgA Early Loading	LgA Late Timeout	0.139830545568901	0.000105435185651981
LgA Early Loading	LgA Early Post Infusion Interval	-0.316753814156156	0
LgA Early Loading	LgA Late Post Infusion Interval*	-0.159575258066077	1.06882720800616e-05
LgA Early Loading	LgA Early Titration*	0.601211281364209	0
LgA Early Loading	LgA Late Titration	0.31843034314643	0
LgA Early Loading	LgA Late Loading	0.557127551101476	0
LgA Early Loading	LgA Total Infusions	0.64283068179664	0
LgA Early Loading	ShA Early Avg Infusions	0.43023970583581	0
LgA Early Loading	ShA Late Avg Infusions	0.687049576857123	0
LgA Early Loading	ShA Early Timeout*	0.241955405189899	6.79878375819953e-12
LgA Early Loading	ShA Late Timeout	0.276304187737262	4.2188474935756e-15
LgA Early Loading	ShA Early Post Infusion Interval*	-0.249453504335348	9.19510245722677e-10
LgA Early Loading	ShA Late Post Infusion Interval	-0.335119546565368	0
LgA Early Loading	ShA Early Titration	0.407384621969297	0
LgA Early Loading	ShA Late Titration	0.67487085442482	0
LgA Early Loading	ShA Early Loading	0.391671593124743	0
LgA Early Loading	ShA Late Loading	0.663073403480607	0
LgA Early Loading	ShA Total Infusions	0.696020653035591	0
LgA Early Loading	ShA PR Total Presses	0.566340888171779	0
LgA Early Loading	LgA PR Total Presses	0.228507167012954	1.84578130557611e-10
LgA Early Loading	Shock Compulsivity	0.32187245747004	0
LgA Early Loading	LgA PC1 Addiction-like Behavior*	0.710292525860571	0
LgA Early Loading	Total Infusions	0.696555701046094	0
LgA Late Loading	LgA Late Timeout	0.236706561271023	4.75708361591387e-11
LgA Late Loading	LgA Late Post Infusion Interval*	-0.224026242587073	6.28089580345659e-10
LgA Late Loading	LgA Late Titration	0.495539123877897	0
LgA Late Loading	LgA Total Infusions	0.707491607413124	0
LgA Late Loading	ShA Early Avg Infusions	0.24011238520188	2.45812259436207e-11
LgA Late Loading	ShA Late Avg Infusions	0.426609439022088	0
LgA Late Loading	ShA Early Timeout*	0.101600206904755	0.00526123912588217
LgA Late Loading	ShA Late Timeout	0.173331044178338	1.85376829042738e-06
LgA Late Loading	ShA Early Post Infusion Interval*	-0.0962833015575767	0.021618586382242
LgA Late Loading	ShA Late Post Infusion Interval	-0.223290157572218	1.28828663292779e-08
LgA Late Loading	ShA Early Titration	0.254220646245066	2.04134487091778e-11
LgA Late Loading	ShA Late Titration	0.436641866127167	0
LgA Late Loading	ShA Early Loading	0.256285825979201	1.38591360610008e-11
LgA Late Loading	ShA Late Loading	0.439325119423115	0
LgA Late Loading	ShA Total Infusions	0.417611087409478	0
LgA Late Loading	ShA PR Total Presses	0.31555164194787	0
LgA Late Loading	LgA PR Total Presses	0.289254240303947	6.66133814775094e-16
LgA Late Loading	Shock Compulsivity	0.304863106468684	4.44089209850063e-15
LgA Late Loading	LgA PC1 Addiction-like Behavior*	0.7218550097384	0
LgA Late Loading	Total Infusions	0.702942350706859	0
LgA Total Infusions	ShA Early Avg Infusions	0.283195945523019	2.22044604925031e-16
LgA Total Infusions	ShA Late Avg Infusions	0.604177347020849	0
LgA Total Infusions	ShA Early Timeout*	0.163678876314751	2.99457205743536e-06
LgA Total Infusions	ShA Late Timeout	0.230565358406254	4.85131934624405e-11
LgA Total Infusions	ShA Early Post Infusion Interval*	-0.178588310669006	1.2145917824391e-05
LgA Total Infusions	ShA Late Post Infusion Interval	-0.315627199728086	0
LgA Total Infusions	ShA Early Titration	0.303715051328716	2.22044604925031e-16
LgA Total Infusions	ShA Late Titration	0.618174817443074	0
LgA Total Infusions	ShA Early Loading	0.245173714006834	4.26574331413576e-11
LgA Total Infusions	ShA Late Loading	0.533713281109104	0
LgA Total Infusions	ShA Total Infusions	0.556599843125128	0
LgA Total Infusions	ShA PR Total Presses	0.329728684964724	0
LgA Total Infusions	Shock Compulsivity	0.344483531011695	0
LgA Total Infusions	Total Infusions	0.989223145450207	0
ShA Early Avg Infusions	ShA Late Avg Infusions	0.453798824534457	0
ShA Early Avg Infusions	ShA Early Timeout*	0.774915902616851	0
ShA Early Avg Infusions	ShA Late Timeout	0.229887837489314	2.54902765561837e-11
ShA Early Avg Infusions	ShA Early Post Infusion Interval*	-0.379856711938739	0
ShA Early Avg Infusions	ShA Late Post Infusion Interval	-0.182964539843207	1.35693630309852e-06
ShA Early Avg Infusions	ShA Early Titration	0.941855049102283	0
ShA Early Avg Infusions	ShA Late Titration	0.410479670779488	0
ShA Early Avg Infusions	ShA Early Loading	0.784511702747017	0
ShA Early Avg Infusions	ShA Late Loading	0.500245958326052	0
ShA Early Avg Infusions	ShA Total Infusions	0.724616210033712	0
ShA Early Avg Infusions	ShA PR Total Presses	0.416006471784885	0
ShA Early Avg Infusions	Shock Compulsivity	0.150155589044181	8.2686019314604e-05
ShA Early Avg Infusions	Total Infusions	0.380690500018265	0
ShA Late Avg Infusions	ShA Late Timeout	0.520404308482101	0
ShA Late Avg Infusions	ShA Late Post Infusion Interval	-0.415647194353438	0
ShA Late Avg Infusions	ShA Late Titration	0.974227289731977	0
ShA Late Avg Infusions	ShA Late Loading	0.882651647576286	0
ShA Late Avg Infusions	ShA Total Infusions	0.897395979115736	0
ShA Late Avg Infusions	ShA PR Total Presses	0.525390790127133	0
ShA Late Avg Infusions	Shock Compulsivity	0.30299231269439	4.44089209850063e-16
ShA Late Avg Infusions	Total Infusions	0.699175419353735	0
ShA Early Timeout*	ShA Late Avg Infusions	0.275767925073945	4.44089209850063e-16
ShA Early Timeout*	ShA Late Timeout	0.225782044270884	5.82425219164406e-11
ShA Early Timeout*	ShA Late Post Infusion Interval	-0.105230554228437	0.00573031616199637
ShA Early Timeout*	ShA Early Titration	0.740235529519368	0
ShA Early Timeout*	ShA Late Titration	0.236893997223368	5.47764056335609e-11
ShA Early Timeout*	ShA Late Loading	0.327553517103137	0
ShA Early Timeout*	ShA Total Infusions	0.475290743033555	0
ShA Early Timeout*	ShA PR Total Presses	0.238611436691646	3.1916691511924e-12
ShA Early Timeout*	Shock Compulsivity	0.0305141048743989	0.426603240822568
ShA Early Timeout*	Total Infusions	0.23036026552328	4.04190014791084e-11
ShA Late Timeout	ShA Late Titration	0.496953065463198	0
ShA Late Timeout	ShA Total Infusions	0.411576599876285	0
ShA Late Timeout	ShA PR Total Presses	0.144272812171586	3.40974662418336e-05
ShA Late Timeout	Shock Compulsivity	0.058315038526886	0.131577001139076
ShA Late Timeout	Total Infusions	0.278919038682999	1.33226762955019e-15
ShA Early Post Infusion Interval*	ShA Late Avg Infusions	-0.281458696093184	1.43218770176645e-12
ShA Early Post Infusion Interval*	ShA Early Timeout*	-0.214444662753997	8.68599641101753e-08
ShA Early Post Infusion Interval*	ShA Late Timeout	-0.0893063199983085	0.0274128703640415
ShA Early Post Infusion Interval*	ShA Late Post Infusion Interval	0.192512699968226	3.96675162273041e-06
ShA Early Post Infusion Interval*	ShA Early Titration	-0.371802643446733	0
ShA Early Post Infusion Interval*	ShA Late Titration	-0.245381869903223	1.8629178200058e-09
ShA Early Post Infusion Interval*	ShA Late Loading	-0.267648705730209	4.88222795524962e-11
ShA Early Post Infusion Interval*	ShA Total Infusions	-0.3814903860516	0
ShA Early Post Infusion Interval*	ShA PR Total Presses	-0.249881745755826	4.15192769054329e-10
ShA Early Post Infusion Interval*	Shock Compulsivity	-0.136067060772555	0.0018531060732303
ShA Early Post Infusion Interval*	Total Infusions	-0.2315804381492	1.2299777640834e-08
ShA Late Post Infusion Interval	ShA Late Timeout	-0.141390149903106	0.000200904026185444
ShA Late Post Infusion Interval	ShA Late Titration	-0.419521805201244	0
ShA Late Post Infusion Interval	ShA Total Infusions	-0.376088524925025	0
ShA Late Post Infusion Interval	ShA PR Total Presses	-0.228937879760031	1.38530564797179e-09
ShA Late Post Infusion Interval	Shock Compulsivity	-0.160393207500857	0.000113672507634499
ShA Late Post Infusion Interval	Total Infusions	-0.351104442174892	0
ShA Early Titration	ShA Late Avg Infusions	0.441159468149861	0
ShA Early Titration	ShA Late Timeout	0.241090899258717	4.36060076935973e-11
ShA Early Titration	ShA Late Post Infusion Interval	-0.182513234432223	3.24597655643188e-06
ShA Early Titration	ShA Late Titration	0.39657188418965	0
ShA Early Titration	ShA Late Loading	0.481606958986152	0
ShA Early Titration	ShA Total Infusions	0.704333996253656	0
ShA Early Titration	ShA PR Total Presses	0.392161274607268	0
ShA Early Titration	Shock Compulsivity	0.154932123228706	0.000155975142949405
ShA Early Titration	Total Infusions	0.39655108254743	0
ShA Late Titration	ShA Total Infusions	0.85659616076637	0
ShA Late Titration	ShA PR Total Presses	0.498912274823391	0
ShA Late Titration	Shock Compulsivity	0.292629436594357	1.57429624891847e-13
ShA Late Titration	Total Infusions	0.705063435640942	0
ShA Early Loading	ShA Late Avg Infusions	0.385911951193068	0
ShA Early Loading	ShA Early Timeout*	0.463832349913699	0
ShA Early Loading	ShA Late Timeout	0.200799704268334	4.64706357838907e-08
ShA Early Loading	ShA Early Post Infusion Interval*	-0.329332186338023	4.44089209850063e-16
ShA Early Loading	ShA Late Post Infusion Interval	-0.158238534259569	5.64958369879687e-05
ShA Early Loading	ShA Early Titration	0.652197575610416	0
ShA Early Loading	ShA Late Titration	0.351493472441926	0
ShA Early Loading	ShA Late Loading	0.429375779837532	0
ShA Early Loading	ShA Total Infusions	0.593787992277455	0
ShA Early Loading	ShA PR Total Presses	0.376469635112547	0
ShA Early Loading	Shock Compulsivity	0.143586583495416	0.000462768652886858
ShA Early Loading	Total Infusions	0.324795843127397	0
ShA Late Loading	ShA Late Timeout	0.508190001131426	0
ShA Late Loading	ShA Late Post Infusion Interval	-0.350191131112715	0
ShA Late Loading	ShA Late Titration	0.793757310552785	0
ShA Late Loading	ShA Total Infusions	0.846121034235241	0
ShA Late Loading	ShA PR Total Presses	0.495397178624291	0
ShA Late Loading	Shock Compulsivity	0.25816926696577	9.25708398824554e-11
ShA Late Loading	Total Infusions	0.62676789096427	0
ShA Total Infusions	Shock Compulsivity	0.288399592151664	1.73194791841524e-14
ShA Total Infusions	Total Infusions	0.672240821168092	0
ShA PR Total Presses	ShA Total Infusions	0.578378051844429	0
ShA PR Total Presses	Shock Compulsivity	0.198280501287823	1.82140360127647e-07
ShA PR Total Presses	Total Infusions	0.398339316383923	0
LgA PR Total Presses	LgA Total Infusions	0.27643496198052	1.33226762955019e-15
LgA PR Total Presses	ShA Early Avg Infusions	0.0995168795138968	0.00471074163045349
LgA PR Total Presses	ShA Late Avg Infusions	0.225971124403983	8.84519124610961e-11
LgA PR Total Presses	ShA Early Timeout*	0.0722366605410931	0.0404592955369514
LgA PR Total Presses	ShA Late Timeout	0.0945739288334296	0.00769882568047531
LgA PR Total Presses	ShA Early Post Infusion Interval*	-0.0058133659076614	0.887753388415518
LgA PR Total Presses	ShA Late Post Infusion Interval	-0.126971775102538	0.00106040910339456
LgA PR Total Presses	ShA Early Titration	0.0950137466449105	0.0116614138009818
LgA PR Total Presses	ShA Late Titration	0.208256451585378	1.54892851877975e-08
LgA PR Total Presses	ShA Early Loading	0.101774809474135	0.00687968396222494
LgA PR Total Presses	ShA Late Loading	0.217647896022646	3.27339622074874e-09
LgA PR Total Presses	ShA Total Infusions	0.210566328529127	1.68842495540389e-09
LgA PR Total Presses	ShA PR Total Presses	0.309333522754916	0
LgA PR Total Presses	Shock Compulsivity	0.180718247493697	2.06976961014682e-06
LgA PR Total Presses	Total Infusions	0.283265647049535	4.44089209850063e-16
Shock Compulsivity	Total Infusions	0.360137292798293	0
LgA PC1 Addiction-like Behavior*	LgA Total Infusions	0.962740848029689	0
LgA PC1 Addiction-like Behavior*	ShA Early Avg Infusions	0.327952979514064	0
LgA PC1 Addiction-like Behavior*	ShA Late Avg Infusions	0.64009601877551	0
LgA PC1 Addiction-like Behavior*	ShA Early Timeout*	0.20934644450505	1.92133824405971e-08
LgA PC1 Addiction-like Behavior*	ShA Late Timeout	0.289443181769598	5.10702591327572e-15
LgA PC1 Addiction-like Behavior*	ShA Early Post Infusion Interval*	-0.170785674789946	6.04499061880315e-05
LgA PC1 Addiction-like Behavior*	ShA Late Post Infusion Interval	-0.382324504127482	0
LgA PC1 Addiction-like Behavior*	ShA Early Titration	0.350865939621464	0
LgA PC1 Addiction-like Behavior*	ShA Late Titration	0.652327558016365	0
LgA PC1 Addiction-like Behavior*	ShA Early Loading	0.276021035241768	1.13287157432751e-12
LgA PC1 Addiction-like Behavior*	ShA Late Loading	0.57786736662119	0
LgA PC1 Addiction-like Behavior*	ShA Total Infusions	0.604168593228953	0
LgA PC1 Addiction-like Behavior*	ShA PR Total Presses	0.376953051783095	0
LgA PC1 Addiction-like Behavior*	LgA PR Total Presses	0.264374462917288	1.00808250635964e-12
LgA PC1 Addiction-like Behavior*	Shock Compulsivity	0.344751267535922	0
LgA PC1 Addiction-like Behavior*	Total Infusions	0.965752461266243	0
