# Supplementary material for: Genome-wide association study of cocaine self-administration behavior in Heterogeneous Stock rats
Source: Nat Commun. 2026 Jun 11;17:4876. doi: 10.1038/s41467-026-73694-w (PMC13261055; doi:10.1038/s41467-026-73694-w)
Supplement: Supplementary file 10 — Supplementary Data 8 [file 41467_2026_73694_MOESM10_ESM.csv]

labanimalid	total_num_values_assessed_act_inact_reward	total_num_values_imputed	percent_imputed	rfid
F0902	87	0	0.0	933000320047595
F0904	87	0	0.0	933000320047598
F0905	87	0	0.0	933000320046822
F0906	87	1	0.011494252873563218	933000320046823
F0907	87	0	0.0	933000320047584
F0908	87	0	0.0	933000320047583
F0909	87	0	0.0	933000320046818
F0910	87	0	0.0	933000320047592
F0911	87	1	0.011494252873563218	933000320047169
F0912	87	0	0.0	933000320047011
F0913	87	0	0.0	933000320047017
F0915	87	0	0.0	933000320046842
F0916	84	0	0.0	933000320047154
F0918	87	1	0.011494252873563218	933000320046832
F0919	87	0	0.0	933000320047331
F0920	87	0	0.0	933000320047049
F0921	87	0	0.0	933000320047333
F0923	87	0	0.0	933000320047346
F0926	87	0	0.0	933000320047327
F0927	87	0	0.0	933000320047335
F0928	87	0	0.0	933000320047330
F0930	87	0	0.0	933000320047387
M0951	87	0	0.0	933000320047341
M0952	87	0	0.0	933000320047332
M0953	87	0	0.0	933000320047037
M0954	87	0	0.0	933000320047045
M0955	87	0	0.0	933000320047040
M0956	87	0	0.0	933000320047340
M0957	87	0	0.0	933000320047342
M0960	87	0	0.0	933000320047582
M0961	87	0	0.0	933000320046815
M0962	87	0	0.0	933000320046801
M0963	87	0	0.0	933000320047593
M0964	87	0	0.0	933000320047166
M0965	87	0	0.0	933000320046812
M0966	87	0	0.0	933000320047600
M0967	87	0	0.0	933000320046814
M0968	63	0	0.0	933000320047581
M0969	87	0	0.0	933000320046841
M0970	87	0	0.0	933000320047171
M0971	87	0	0.0	933000320047162
M0972	87	0	0.0	933000320046847
M0973	87	0	0.0	933000320047001
M0975	87	0	0.0	933000320047019
M0976	87	0	0.0	933000320047172
M0977	87	0	0.0	933000320047152
M0979	87	0	0.0	933000320047339
M0987	87	0	0.0	933000320047006
F0934	72	0	0.0	933000320047383
F0935	87	0	0.0	933000320047376
F0936	87	0	0.0	933000320047165
F0401	87	0	0.0	933000120138679
F0403	87	0	0.0	933000120138391
F0405	87	1	0.011494252873563218	933000120138604
F0406	87	0	0.0	933000120138582
F0408	87	0	0.0	933000120138619
F0409	87	0	0.0	933000120138675
F0410	87	0	0.0	933000120138674
F0412	87	0	0.0	933000120138666
F0413	87	0	0.0	933000120138663
F0424	87	0	0.0	933000120138583
F0415	87	0	0.0	933000120138387
F0416	87	0	0.0	933000120138405
F0417	87	0	0.0	933000120138390
F0419	87	0	0.0	933000120138605
F0421	87	0	0.0	933000120138680
F0422	87	0	0.0	933000120138672
F0423	87	0	0.0	933000120138585
M0451	87	0	0.0	933000120138584
M0452	87	0	0.0	933000120138601
M0453	87	0	0.0	933000120138665
M0454	87	0	0.0	933000120138669
M0455	87	0	0.0	933000120138662
M0456	87	0	0.0	933000120138661
M0457	87	0	0.0	933000120138589
M0458	87	0	0.0	933000120138629
M0459	87	0	0.0	933000120138598
M0460	87	0	0.0	933000120138603
M0461	87	0	0.0	933000120138657
M0462	87	0	0.0	933000120138670
M0463	87	0	0.0	933000120138402
M0466	87	1	0.011494252873563218	933000120138399
M0467	87	0	0.0	933000120138592
M0468	87	0	0.0	933000120138599
M0469	87	0	0.0	933000120138668
M0470	87	6	0.06896551724137931	933000120138667
M0471	87	0	0.0	933000120138656
M0472	87	0	0.0	933000120138673
M0473	87	0	0.0	933000120138600
F1633	54	0	0.0	933000320188762
F1637	87	0	0.0	933000320188769
F1603	87	0	0.0	933000320188097
F1604	87	0	0.0	933000320188467
F1605	87	0	0.0	933000320188613
F1608	87	1	0.011494252873563218	933000320188734
F1609	87	0	0.0	933000320188739
F1610	39	0	0.0	933000320188475
F1634	87	1	0.011494252873563218	933000320188558
F1613	87	0	0.0	933000320188568
F1614	87	0	0.0	933000320187982
F1615	87	0	0.0	933000320187976
F1616	87	0	0.0	933000320188561
F1618	87	0	0.0	933000320188000
F1619	87	1	0.011494252873563218	933000320187998
F1632	87	0	0.0	933000320188551
F1621	87	2	0.022988505747126436	933000320188295
F1625	42	0	0.0	933000320188280
F1628	87	1	0.011494252873563218	933000320188367
F1636	87	0	0.0	933000320188754
F1630	87	0	0.0	933000320188358
M1651	84	0	0.0	933000320188611
M1652	87	0	0.0	933000320188746
M1653	87	0	0.0	933000320188285
M1654	87	0	0.0	933000320188455
M1655	87	0	0.0	933000320188085
M1656	87	0	0.0	933000320188456
M1657	66	0	0.0	933000320188741
M1659	87	0	0.0	933000320188088
M1660	87	0	0.0	933000320188749
M1661	87	0	0.0	933000320188567
M1663	87	0	0.0	933000320187996
M1664	87	0	0.0	933000320187992
M1681	87	0	0.0	933000320188756
M1667	87	0	0.0	933000320188566
M1668	87	0	0.0	933000320188372
M1669	87	0	0.0	933000320188751
M1670	87	0	0.0	933000320187994
M1671	87	1	0.011494252873563218	933000320188351
M1672	78	0	0.0	933000320188296
M1673	87	1	0.011494252873563218	933000320188288
M1674	87	0	0.0	933000320188278
M1675	87	0	0.0	933000320188359
M1676	87	0	0.0	933000320188281
M1677	87	0	0.0	933000320188352
M1678	87	0	0.0	933000320188374
M1680	87	0	0.0	933000320188375
F0003	87	0	0.0	933000120117342
F0004	87	0	0.0	933000120117333
F0005	87	0	0.0	933000120117347
F0006	75	0	0.0	933000120117349
F0009	86	0	0.0	933000120117341
F0010	86	0	0.0	933000120117334
F0011	87	0	0.0	933000120117343
F0013	87	0	0.0	933000120117346
F0014	87	0	0.0	933000120124699
F0016	87	0	0.0	933000120124697
F0018	87	0	0.0	933000120124704
F0026	87	0	0.0	933000120117313
F0019	87	0	0.0	933000120117306
F0020	87	0	0.0	933000120117312
F0021	87	0	0.0	933000120117311
F0022	87	0	0.0	933000120117329
F0023	87	0	0.0	933000120117323
M0001	87	0	0.0	933000120124705
M0002	87	0	0.0	933000120117338
M0007	87	0	0.0	933000120117348
M0021	87	0	0.0	933000120117344
M0022	87	0	0.0	933000120117332
M0028	87	0	0.0	933000120117350
M0031	87	0	0.0	933000120117331
M0059	87	0	0.0	933000120117325
M0061	87	0	0.0	933000120117307
M0065	87	0	0.0	933000120117324
M0066	87	0	0.0	933000120117308
M0069	87	0	0.0	933000120117326
F1301	87	1	0.011494252873563218	933000320048622
F1302	87	0	0.0	933000320048607
F1303	87	0	0.0	933000320048615
F1304	87	0	0.0	933000320048772
F1305	87	0	0.0	933000320048769
F1335	87	0	0.0	933000320048535
F1307	87	0	0.0	933000320048616
F1308	54	0	0.0	933000320048614
F1309	87	0	0.0	933000320048350
F1310	87	0	0.0	933000320048342
F1311	87	0	0.0	933000320048145
F1312	87	0	0.0	933000320048764
F1313	87	0	0.0	933000320048594
F1314	87	0	0.0	933000320048757
F1315	87	2	0.022988505747126436	933000320048126
F1316	87	0	0.0	933000320048582
F1317	87	0	0.0	933000320048539
F1331	87	0	0.0	933000320048336
F1319	87	0	0.0	933000320048223
F1320	87	0	0.0	933000320048206
M1352	87	0	0.0	933000320048762
M1353	87	0	0.0	933000320048759
M1354	87	0	0.0	933000320048624
M1355	87	0	0.0	933000320048613
M1356	87	0	0.0	933000320048765
M1357	87	0	0.0	933000320048605
M1358	87	0	0.0	933000320048612
M1359	87	0	0.0	933000320048333
M1361	87	0	0.0	933000320048135
M1362	87	0	0.0	933000320048775
M1363	87	0	0.0	933000320048344
M1364	87	0	0.0	933000320048589
M1365	87	0	0.0	933000320048760
M1366	87	0	0.0	933000320048583
M1367	87	0	0.0	933000320048212
M1368	87	0	0.0	933000320048527
M1369	87	0	0.0	933000320048533
M1370	87	0	0.0	933000320048214
F0701	87	0	0.0	933000320046605
F0702	87	0	0.0	933000320046613
F0703	87	0	0.0	933000320045781
F0704	87	0	0.0	933000320045792
F0705	87	0	0.0	933000320045777
F0708	87	0	0.0	933000320045988
F0709	87	0	0.0	933000320046382
F0710	87	0	0.0	933000320046377
F0711	87	0	0.0	933000320045794
F0715	87	0	0.0	933000320045740
F0716	87	0	0.0	933000320045736
F0717	87	0	0.0	933000320046086
F0718	87	0	0.0	933000320046093
F0719	87	0	0.0	933000320046393
F0720	87	0	0.0	933000320046376
F0721	87	0	0.0	933000320046127
F0723	87	0	0.0	933000320045653
F0724	87	0	0.0	933000320046143
F0725	87	0	0.0	933000320046078
F0727	87	0	0.0	933000320045675
F0728	87	0	0.0	933000320045661
F0729	87	0	0.0	933000320045652
F0730	87	0	0.0	933000320045667
M0751	87	0	0.0	933000320046099
M0752	87	0	0.0	933000320046088
M0754	87	0	0.0	933000320046144
M0755	87	0	0.0	933000320045657
M0756	87	0	0.0	933000320046148
M0757	87	0	0.0	933000320046135
M0759	87	0	0.0	933000320046609
M0760	87	0	0.0	933000320046615
M0761	87	0	0.0	933000320045659
M0762	87	0	0.0	933000320045674
M0763	87	0	0.0	933000320045997
M0764	87	0	0.0	933000320045990
M0765	87	0	0.0	933000320045778
M0766	87	0	0.0	933000320045784
M0767	87	0	0.0	933000320045672
M0768	87	0	0.0	933000320046611
M0769	87	0	0.0	933000320046379
M0770	87	0	0.0	933000320046131
M0771	87	0	0.0	933000320045744
M0773	87	0	0.0	933000320046092
M0774	87	0	0.0	933000320045670
M0775	87	0	0.0	933000320045660
M0776	87	0	0.0	933000320046397
M0777	87	0	0.0	933000320045791
M0779	87	0	0.0	933000320045785
F1501	87	0	0.0	933000320188110
F1502	54	0	0.0	933000320187730
F1503	87	0	0.0	933000320187943
F1504	87	1	0.011494252873563218	933000320188118
F1505	87	0	0.0	933000320187946
F1506	87	0	0.0	933000320187910
F1507	87	0	0.0	933000320187938
F1508	39	0	0.0	933000320187750
F1509	60	0	0.0	933000320187920
F1510	87	0	0.0	933000320187933
F1511	87	1	0.011494252873563218	933000320188174
F1513	87	0	0.0	933000320188273
F1514	87	0	0.0	933000320188153
F1515	87	0	0.0	933000320188169
F1516	87	0	0.0	933000320188154
F1517	87	0	0.0	933000320188264
F1518	60	0	0.0	933000320188162
F1519	87	0	0.0	933000320188272
F1520	87	0	0.0	933000320188267
F1521	87	0	0.0	933000320187896
F1522	87	1	0.011494252873563218	933000320187887
F1523	87	0	0.0	933000320187899
F1524	87	0	0.0	933000320187894
F1525	87	0	0.0	933000320187879
F1526	87	0	0.0	933000320188258
F1527	87	0	0.0	933000320049195
F1529	87	0	0.0	933000320049196
F1530	87	0	0.0	933000320188255
M1551	87	0	0.0	933000320187741
M1552	87	0	0.0	933000320187947
M1553	87	1	0.011494252873563218	933000320188113
M1554	87	0	0.0	933000320187945
M1555	87	0	0.0	933000320187941
M1556	87	0	0.0	933000320188112
M1557	87	0	0.0	933000320187912
M1558	87	0	0.0	933000320187911
M1559	87	1	0.011494252873563218	933000320187729
M1560	87	0	0.0	933000320187932
M1561	87	0	0.0	933000320188163
M1562	87	0	0.0	933000320188265
M1563	87	0	0.0	933000320188152
M1564	87	0	0.0	933000320188159
M1568	87	0	0.0	933000320188173
M1569	87	0	0.0	933000320188274
M1588	87	0	0.0	933000320188124
M1571	87	0	0.0	933000320187876
M1572	87	0	0.0	933000320187895
M1573	87	0	0.0	933000320187892
M1574	87	0	0.0	933000320188252
M1575	87	0	0.0	933000320188270
M1576	87	0	0.0	933000320187890
M1587	57	0	0.0	933000320188115
M1579	87	0	0.0	933000320187900
M1580	87	0	0.0	933000320187885
F0078	87	0	0.0	933000120138279
F0083	87	0	0.0	933000120138340
F0084	87	0	0.0	933000120138331
F0086	87	0	0.0	933000120138341
F0087	87	0	0.0	933000120138338
F0088	87	0	0.0	933000120138343
F0089	87	0	0.0	933000120138354
F0090	87	0	0.0	933000120138351
F0105	87	0	0.0	933000120138282
F0092	87	0	0.0	933000120138316
F0093	87	0	0.0	933000120138306
F0096	87	0	0.0	933000120138293
F0097	87	0	0.0	933000120138285
F0098	87	0	0.0	933000120138295
F0099	87	0	0.0	933000120138287
F0100	87	0	0.0	933000120138305
F0101	87	0	0.0	933000120138296
F0102	87	0	0.0	933000120138304
F0103	87	0	0.0	933000120138286
F0104	87	0	0.0	933000120138300
M0153	87	0	0.0	933000120138349
M0154	87	0	0.0	933000120138347
M0155	87	0	0.0	933000120138336
M0156	87	0	0.0	933000120138280
M0160	87	0	0.0	933000120138344
M0161	87	0	0.0	933000120138334
M0162	87	0	0.0	933000120138332
M0163	87	0	0.0	933000120138342
M0164	87	0	0.0	933000120138346
M0165	87	0	0.0	933000120138339
M0166	87	0	0.0	933000120138348
M0167	58	0	0.0	933000120138333
M0168	87	0	0.0	933000120138322
M0169	87	0	0.0	933000120138321
M0170	87	0	0.0	933000120138330
M0171	87	0	0.0	933000120138324
M0172	87	0	0.0	933000120138289
M0173	87	0	0.0	933000120138288
M0174	87	0	0.0	933000120138283
M0176	87	0	0.0	933000120138302
F1001	87	0	0.0	933000320047914
F1002	87	0	0.0	933000320047907
F1003	87	0	0.0	933000320047853
F1005	87	1	0.011494252873563218	933000320047904
F1007	87	0	0.0	933000320047863
F1009	87	1	0.011494252873563218	933000320047942
F1010	87	0	0.0	933000320047673
F1011	87	1	0.011494252873563218	933000320047935
F1012	87	0	0.0	933000320047936
F1013	87	0	0.0	933000320047949
F1014	87	0	0.0	933000320047665
F1015	87	0	0.0	933000320047897
F1016	87	0	0.0	933000320047666
F1017	87	0	0.0	933000320047900
F1018	87	0	0.0	933000320047670
F1019	87	1	0.011494252873563218	933000320047887
F1020	87	0	0.0	933000320186805
F1021	87	0	0.0	933000320047899
F1022	87	1	0.011494252873563218	933000320047884
F1023	87	0	0.0	933000320186839
F1025	87	0	0.0	933000320186829
F1026	87	0	0.0	933000320047878
F1029	87	0	0.0	933000320047909
F1030	87	0	0.0	933000320047859
M1051	45	0	0.0	933000320047871
M1052	87	0	0.0	933000320047862
M1053	87	0	0.0	933000320047667
M1054	87	0	0.0	933000320047864
M1056	87	0	0.0	933000320047912
M1057	87	0	0.0	933000320047857
M1058	87	1	0.011494252873563218	933000320047658
M1059	87	0	0.0	933000320047888
M1061	87	0	0.0	933000320047947
M1062	87	0	0.0	933000320047889
M1063	87	0	0.0	933000320047660
M1064	87	0	0.0	933000320047928
M1065	87	0	0.0	933000320047885
M1066	87	0	0.0	933000320047940
M1067	87	0	0.0	933000320047892
M1068	87	0	0.0	933000320186803
M1070	87	0	0.0	933000320186781
M1071	87	0	0.0	933000320186811
M1075	87	0	0.0	933000320047880
M1076	87	0	0.0	933000320186802
M1077	87	0	0.0	933000320186800
M1078	87	0	0.0	933000320186819
M1080	87	2	0.022988505747126436	933000320047941
F1801	87	0	0.0	933000320499944
F1803	87	0	0.0	933000320500441
F1804	87	0	0.0	933000320499945
F1807	27	0	0.0	933000320499775
F1808	87	0	0.0	933000320500444
F1809	87	0	0.0	933000320500428
F1810	87	0	0.0	933000320499686
F1811	87	0	0.0	933000320499751
F1812	87	0	0.0	933000320500435
F1813	87	0	0.0	933000320499758
F1814	87	0	0.0	933000320499696
F1815	87	0	0.0	933000320500430
F1817	87	0	0.0	933000320499823
F1818	87	0	0.0	933000320499680
F1819	87	1	0.011494252873563218	933000320499811
F1820	87	0	0.0	933000320499684
F1821	87	0	0.0	933000320499809
F1822	87	0	0.0	933000320499807
F1823	87	0	0.0	933000320499683
F1824	87	0	0.0	933000320499820
F1827	87	0	0.0	933000320500017
F1828	87	0	0.0	933000320499961
F1829	87	0	0.0	933000320500007
F1830	87	0	0.0	933000320499970
M1851	87	0	0.0	933000320499930
M1852	87	0	0.0	933000320500442
M1855	87	0	0.0	933000320499769
M1856	87	1	0.011494252873563218	933000320500439
M1858	87	0	0.0	933000320500443
M1859	87	0	0.0	933000320500431
M1860	87	1	0.011494252873563218	933000320499697
M1861	87	0	0.0	933000320499760
M1864	87	0	0.0	933000320499694
M1865	87	0	0.0	933000320500432
M1866	87	0	0.0	933000320499698
M1867	87	0	0.0	933000320499821
M1868	87	0	0.0	933000320499825
M1869	87	0	0.0	933000320499816
M1870	87	0	0.0	933000320499822
M1871	87	0	0.0	933000320499808
M1872	87	0	0.0	933000320499676
M1873	87	0	0.0	933000320499806
M1874	87	1	0.011494252873563218	933000320499690
M1875	87	0	0.0	933000320500009
M1876	87	0	0.0	933000320500006
M1878	87	0	0.0	933000320499969
F2201	87	0	0.0	933000320858157
F2202	87	0	0.0	933000320858192
F2203	87	1	0.011494252873563218	933000320858194
F2204	87	0	0.0	933000320858503
F2206	87	0	0.0	933000320858162
F2207	87	0	0.0	933000320858506
F2209	87	0	0.0	933000320858596
F2210	87	0	0.0	933000320858573
F2211	87	0	0.0	933000320858566
F2212	87	0	0.0	933000320858590
F2213	87	0	0.0	933000320858544
F2215	87	0	0.0	933000320858538
F2216	87	1	0.011494252873563218	933000320858432
F2217	87	0	0.0	933000320858416
F2218	87	0	0.0	933000320858415
F2221	87	0	0.0	933000320858341
F2224	87	0	0.0	933000320858335
F2226	87	0	0.0	933000320858232
F2227	87	0	0.0	933000320858378
M2251	87	0	0.0	933000320858127
M2253	87	0	0.0	933000320858182
M2254	87	0	0.0	933000320858154
M2255	87	0	0.0	933000320858160
M2256	87	0	0.0	933000320858512
M2257	87	0	0.0	933000320858555
M2258	87	0	0.0	933000320858561
M2260	87	0	0.0	933000320858504
M2264	87	1	0.011494252873563218	933000320858582
M2265	87	0	0.0	933000320858441
M2266	87	0	0.0	933000320858534
M2268	87	0	0.0	933000320858439
M2271	87	0	0.0	933000320858475
M2272	87	0	0.0	933000320858418
M2274	87	0	0.0	933000320858458
M2276	87	0	0.0	933000320858332
M2278	87	0	0.0	933000320858250
M2280	87	0	0.0	933000320858399
F1101	87	1	0.011494252873563218	933000320187246
F1135	87	1	0.011494252873563218	933000320187183
F1106	87	1	0.011494252873563218	933000320186957
F1107	87	1	0.011494252873563218	933000320186959
F1108	87	1	0.011494252873563218	933000320187227
F1109	87	1	0.011494252873563218	933000320187235
F1110	87	1	0.011494252873563218	933000320186989
F1111	72	0	0.0	933000320187163
F1112	87	1	0.011494252873563218	933000320187089
F1113	87	1	0.011494252873563218	933000320187156
F1114	87	1	0.011494252873563218	933000320187095
F1115	87	1	0.011494252873563218	933000320187080
F1116	87	1	0.011494252873563218	933000320187151
F1117	87	1	0.011494252873563218	933000320187078
F1119	87	1	0.011494252873563218	933000320186980
F1121	87	1	0.011494252873563218	933000320187320
F1122	87	1	0.011494252873563218	933000320186877
F1123	87	1	0.011494252873563218	933000320186898
F1124	87	1	0.011494252873563218	933000320186895
F1125	87	1	0.011494252873563218	933000320187196
F1126	84	0	0.0	933000320187205
F1127	87	1	0.011494252873563218	933000320187201
F1128	87	1	0.011494252873563218	933000320187224
F1129	84	0	0.0	933000320187322
F1130	87	1	0.011494252873563218	933000320187215
M1151	87	1	0.011494252873563218	933000320186956
M1152	87	1	0.011494252873563218	933000320186987
M1153	87	1	0.011494252873563218	933000320186975
M1154	87	1	0.011494252873563218	933000320187247
M1155	87	1	0.011494252873563218	933000320187244
M1156	87	1	0.011494252873563218	933000320186955
M1157	42	0	0.0	933000320187351
M1158	87	1	0.011494252873563218	933000320186964
M1160	72	0	0.0	933000320186988
M1161	87	1	0.011494252873563218	933000320187158
M1162	87	1	0.011494252873563218	933000320187167
M1163	87	1	0.011494252873563218	933000320187319
M1164	87	1	0.011494252873563218	933000320187311
M1165	87	1	0.011494252873563218	933000320187225
M1166	87	1	0.011494252873563218	933000320186883
M1167	87	2	0.022988505747126436	933000320187172
M1168	87	1	0.011494252873563218	933000320187088
M1169	87	1	0.011494252873563218	933000320187093
M1170	54	1	0.018518518518518517	933000320187098
M1171	57	1	0.017543859649122806	933000320187081
M1172	87	1	0.011494252873563218	933000320187092
M1173	87	4	0.04597701149425287	933000320187077
M1175	87	1	0.011494252873563218	933000320186888
M1178	87	1	0.011494252873563218	933000320187204
M1179	27	0	0.0	933000320186894
M1180	87	1	0.011494252873563218	933000320187222
F0301	87	0	0.0	933000120138578
F0302	87	0	0.0	933000120138568
F0303	87	0	0.0	933000120138400
F0304	87	0	0.0	933000120138403
F0305	87	0	0.0	933000120138386
F0306	87	0	0.0	933000120138398
F0307	87	0	0.0	933000120138579
F0308	87	0	0.0	933000120138561
F0309	87	0	0.0	933000120138648
F0310	87	0	0.0	933000120138642
F0311	87	0	0.0	933000120138559
F0312	87	0	0.0	933000120138556
F0313	87	0	0.0	933000120138647
F0314	87	1	0.011494252873563218	933000120138652
F0315	87	0	0.0	933000120138634
F0316	87	0	0.0	933000120138633
F0317	87	0	0.0	933000120138637
F0318	87	0	0.0	933000120138650
F0319	87	0	0.0	933000120138644
F0320	87	0	0.0	933000120138631
F0321	87	0	0.0	933000120138654
F0322	87	0	0.0	933000120138632
F0323	87	0	0.0	933000120138388
M0351	87	0	0.0	933000120138649
M0352	87	0	0.0	933000120138646
M0353	87	0	0.0	933000120138575
M0354	87	0	0.0	933000120138558
M0355	87	0	0.0	933000120138645
M0357	87	0	0.0	933000120138655
M0358	87	0	0.0	933000120138636
M0359	87	0	0.0	933000120138394
M0361	87	0	0.0	933000120138557
M0362	87	0	0.0	933000120138573
M0363	87	0	0.0	933000120138577
M0364	87	1	0.011494252873563218	933000120138569
M0365	87	0	0.0	933000120138639
M0366	87	0	0.0	933000120138384
M0367	87	0	0.0	933000120138397
M0368	87	0	0.0	933000120138385
M0369	87	0	0.0	933000120138643
M0370	87	0	0.0	933000120138640
M0371	87	0	0.0	933000120138395
M0373	87	0	0.0	933000120138564
F1431	87	0	0.0	933000320048970
F1403	87	0	0.0	933000320049034
F1404	87	0	0.0	933000320048778
F1406	87	0	0.0	933000320048781
F1407	87	0	0.0	933000320049040
F1409	54	0	0.0	933000320048791
F1410	87	0	0.0	933000320048784
F1411	87	0	0.0	933000320049150
F1413	87	0	0.0	933000320049138
F1432	87	0	0.0	933000320049173
F1416	87	0	0.0	933000320048790
F1417	87	0	0.0	933000320049136
F1433	87	1	0.011494252873563218	933000320049151
F1419	87	0	0.0	933000320049166
F1421	87	0	0.0	933000320048647
F1422	87	0	0.0	933000320048630
F1424	87	0	0.0	933000320049000
F1425	87	0	0.0	933000320048716
F1426	87	0	0.0	933000320048964
M1451	84	0	0.0	933000320049039
M1452	87	0	0.0	933000320049041
M1453	87	0	0.0	933000320048809
M1454	87	0	0.0	933000320048788
M1455	87	0	0.0	933000320048817
M1456	87	0	0.0	933000320049044
M1457	87	0	0.0	933000320049050
M1458	87	0	0.0	933000320048782
M1488	87	0	0.0	933000320048994
M1460	87	0	0.0	933000320049133
M1461	87	0	0.0	933000320048780
M1486	87	0	0.0	933000320049161
M1464	87	0	0.0	933000320048789
M1465	87	0	0.0	933000320048800
M1466	84	0	0.0	933000320049142
M1467	87	1	0.011494252873563218	933000320048985
M1469	87	0	0.0	933000320048638
M1470	87	1	0.011494252873563218	933000320048642
M1471	87	0	0.0	933000320049157
M1472	87	1	0.011494252873563218	933000320049155
M1473	87	0	0.0	933000320049132
M1474	87	0	0.0	933000320048995
M1475	87	0	0.0	933000320048968
M1476	87	0	0.0	933000320048702
M1477	84	0	0.0	933000320048712
M1478	87	0	0.0	933000320048975
M1479	87	0	0.0	933000320048965
F1902	57	0	0.0	933000320499860
F1905	87	0	0.0	933000320499858
F1906	87	0	0.0	933000320500216
F1907	51	0	0.0	933000320499874
F1909	87	1	0.011494252873563218	933000320500213
F1911	87	0	0.0	933000320500155
F1912	87	0	0.0	933000320500206
F1931	87	0	0.0	933000320499672
F1914	87	0	0.0	933000320499674
F1917	87	0	0.0	933000320524294
F1919	87	0	0.0	933000320500360
F1921	87	0	0.0	933000320524291
F1922	87	0	0.0	933000320524285
F1923	87	0	0.0	933000320524290
F1924	87	0	0.0	933000320500351
F1925	87	0	0.0	933000320524225
F1926	87	0	0.0	933000320524210
F1927	87	0	0.0	933000320524212
F1937	87	0	0.0	933000320499656
F1929	87	0	0.0	933000320524220
M1952	87	0	0.0	933000320499851
M1954	87	0	0.0	933000320499857
M1955	87	0	0.0	933000320499866
M1956	87	0	0.0	933000320499862
M1958	87	1	0.011494252873563218	933000320500223
M1959	87	0	0.0	933000320500215
M1960	87	0	0.0	933000320500218
M1961	87	0	0.0	933000320499668
M1962	87	0	0.0	933000320500152
M1963	87	0	0.0	933000320500153
M1964	87	0	0.0	933000320500201
M1967	87	0	0.0	933000320524295
M1968	87	0	0.0	933000320524292
M1969	87	0	0.0	933000320524284
M1970	30	0	0.0	933000320500365
M1971	87	0	0.0	933000320524286
M1973	87	0	0.0	933000320524289
M1976	87	0	0.0	933000320524276
M1977	87	0	0.0	933000320524208
M1978	45	0	0.0	933000320524209
M1979	87	0	0.0	933000320524213
F0801	87	0	0.0	933000320047477
F0802	87	0	0.0	933000320047103
F0803	87	0	0.0	933000320047470
F0804	87	0	0.0	933000320047475
F0805	87	0	0.0	933000320047312
F0807	87	0	0.0	933000320047497
F0808	87	0	0.0	933000320047490
F0810	87	0	0.0	933000320047108
F0811	87	0	0.0	933000320047129
F0812	87	0	0.0	933000320047126
F0813	87	0	0.0	933000320047111
F0814	87	0	0.0	933000320047264
F0815	87	0	0.0	933000320047110
F0816	87	0	0.0	933000320046923
F0817	87	2	0.022988505747126436	933000320046907
F0818	87	0	0.0	933000320047286
F0819	87	0	0.0	933000320046904
F0820	87	1	0.011494252873563218	933000320047121
F0821	87	0	0.0	933000320047288
F0822	87	0	0.0	933000320047127
F0823	87	0	0.0	933000320047295
F0824	87	0	0.0	933000320047147
F0837	87	0	0.0	933000320047268
F0826	87	0	0.0	933000320047135
F0828	87	1	0.011494252873563218	933000320047280
F0829	87	1	0.011494252873563218	933000320047119
F0830	87	1	0.011494252873563218	933000320047252
M0851	87	1	0.011494252873563218	933000320047293
M0852	87	0	0.0	933000320047114
M0853	87	0	0.0	933000320047283
M0854	87	0	0.0	933000320047104
M0855	87	0	0.0	933000320046922
M0856	87	0	0.0	933000320046910
M0857	87	0	0.0	933000320046920
M0858	87	0	0.0	933000320047115
M0859	87	0	0.0	933000320047116
M0860	87	0	0.0	933000320046915
M0863	87	0	0.0	933000320047277
M0864	87	0	0.0	933000320047136
M0865	87	0	0.0	933000320047287
M0866	87	0	0.0	933000320047290
M0867	87	0	0.0	933000320047132
M0868	87	0	0.0	933000320047281
M0869	87	0	0.0	933000320047150
M0870	87	0	0.0	933000320047471
M0871	87	0	0.0	933000320047476
M0873	87	1	0.011494252873563218	933000320047275
M0874	87	0	0.0	933000320047313
M0875	87	0	0.0	933000320047112
M0876	87	0	0.0	933000320047321
M0877	87	0	0.0	933000320047500
M0879	87	0	0.0	933000320047260
M0880	87	0	0.0	933000320047259
F2101	87	0	0.0	933000320795655
F2105	87	0	0.0	933000320795639
F2107	87	1	0.011494252873563218	933000320795481
F2108	87	0	0.0	933000320795556
F2110	87	0	0.0	933000320795670
F2111	87	0	0.0	933000320795586
F2113	87	0	0.0	933000320795475
F2114	87	0	0.0	933000320795529
F2115	87	0	0.0	933000320795509
F2116	87	0	0.0	933000320795531
F2118	87	1	0.011494252873563218	933000320795377
F2119	87	1	0.011494252873563218	933000320795434
F2122	87	0	0.0	933000320795402
F2123	87	0	0.0	933000320795522
F2124	87	0	0.0	933000320795616
F2128	87	0	0.0	933000320795557
F2130	87	0	0.0	933000320835975
F2131	87	1	0.011494252873563218	933000320835931
F2132	87	0	0.0	933000320835898
F2133	87	1	0.011494252873563218	933000320835881
M2151	87	0	0.0	933000320795452
M2154	87	0	0.0	933000320795502
M2155	87	0	0.0	933000320795536
M2156	87	0	0.0	933000320795540
M2157	87	0	0.0	933000320795431
M2160	87	0	0.0	933000320795409
M2162	87	0	0.0	933000320795572
M2163	87	0	0.0	933000320795645
M2165	87	0	0.0	933000320795462
M2167	87	0	0.0	933000320795580
M2168	87	0	0.0	933000320795666
M2171	87	0	0.0	933000320795448
M2172	87	0	0.0	933000320795413
M2173	87	0	0.0	933000320795479
M2174	87	0	0.0	933000320795564
M2178	87	0	0.0	933000320835974
M2179	60	0	0.0	933000320795669
M2180	87	0	0.0	933000320835945
M2181	87	1	0.011494252873563218	933000320836010
M2182	87	1	0.011494252873563218	933000320836014
M2183	87	0	0.0	933000320835877
F1736	75	0	0.0	933000320188446
F1703	87	0	0.0	933000320188311
F1704	75	0	0.0	933000320188497
F1705	87	0	0.0	933000320188664
F1707	87	0	0.0	933000320188487
F1708	87	0	0.0	933000320188308
F1709	87	0	0.0	933000320188476
F1733	87	2	0.022988505747126436	933000320500092
F1711	87	0	0.0	933000320188653
F1713	87	0	0.0	933000320188638
F1714	87	0	0.0	933000320188654
F1716	87	0	0.0	933000320188641
F1717	87	0	0.0	933000320188628
F1718	87	0	0.0	933000320188640
F1719	87	0	0.0	933000320188660
F1720	87	0	0.0	933000320188627
F1721	87	0	0.0	933000320188441
F1722	87	0	0.0	933000320500078
F1723	87	0	0.0	933000320188720
F1737	87	0	0.0	933000320500099
F1725	87	0	0.0	933000320188705
F1726	72	0	0.0	933000320188709
F1727	87	0	0.0	933000320188445
F1731	87	0	0.0	933000320500100
F1730	87	0	0.0	933000320188717
M1751	87	0	0.0	933000320188673
M1752	87	0	0.0	933000320188488
M1754	30	0	0.0	933000320188491
M1755	87	0	0.0	933000320188500
M1759	87	0	0.0	933000320188672
M1787	54	0	0.0	933000320188437
M1762	87	0	0.0	933000320188648
M1766	87	0	0.0	933000320188644
M1770	87	0	0.0	933000320188647
M1771	87	0	0.0	933000320188713
M1772	87	0	0.0	933000320500083
M1774	87	0	0.0	933000320188704
M1775	87	0	0.0	933000320188440
M1776	87	0	0.0	933000320188443
M1778	87	0	0.0	933000320188450
F0501	87	0	0.0	933000120138494
F0502	87	2	0.022988505747126436	933000120138496
F0505	87	0	0.0	933000120138686
F0506	87	0	0.0	933000120138684
F0508	87	0	0.0	933000120138424
F0509	87	0	0.0	933000120138611
F0510	87	0	0.0	933000120138630
F0512	87	0	0.0	933000120138607
F0532	87	0	0.0	933000120138687
F0514	87	1	0.011494252873563218	933000120138406
F0518	87	1	0.011494252873563218	933000120138410
F0520	87	1	0.011494252873563218	933000120138722
F0522	87	2	0.022988505747126436	933000120138715
F0523	87	0	0.0	933000120138754
F0526	87	1	0.011494252873563218	933000120138748
F0527	87	0	0.0	933000120138454
F0529	87	0	0.0	933000120138447
F0530	87	0	0.0	933000120138440
M0551	87	0	0.0	933000120138504
M0552	87	0	0.0	933000120138500
M0553	87	0	0.0	933000120138700
M0554	87	0	0.0	933000120138689
M0555	87	0	0.0	933000120138696
M0557	87	0	0.0	933000120138615
M0558	87	0	0.0	933000120138609
M0559	87	1	0.011494252873563218	933000120138616
M0560	87	0	0.0	933000120138627
M0561	87	0	0.0	933000120138415
M0562	87	0	0.0	933000120138420
M0563	87	0	0.0	933000120138414
M0565	87	0	0.0	933000120138427
M0566	87	0	0.0	933000120138434
M0567	87	0	0.0	933000120138407
M0568	87	0	0.0	933000120138409
M0569	87	0	0.0	933000120138724
M0570	87	0	0.0	933000120138436
M0571	87	0	0.0	933000120138717
M0572	87	0	0.0	933000120138708
M0573	87	0	0.0	933000120138730
M0574	87	0	0.0	933000120138718
M0575	87	0	0.0	933000120138750
M0576	87	0	0.0	933000120138734
M0577	87	0	0.0	933000120138744
M0578	87	0	0.0	933000120138736
M0579	87	2	0.022988505747126436	933000120138455
M0580	87	0	0.0	933000120138437
