# Supplementary material for: Genome-wide association study of cocaine self-administration behavior in Heterogeneous Stock rats
Source: Nat Commun. 2026 Jun 11;17:4876. doi: 10.1038/s41467-026-73694-w (PMC13261055; doi:10.1038/s41467-026-73694-w)
Supplement: Supplementary file 11 — Supplementary Data 9 [file 41467_2026_73694_MOESM11_ESM.csv]

rfid	room_box	room	sex	cohort	coat_color	surgery_weight	brevital_age	agression_01_age	agression_02_age	lga_01_age	lga_02_age	lga_03_age	lga_04_age	lga_05_age	lga_06_age	lga_07_age	lga_08_age	lga_09_age	lga_10_age	lga_11_age	lga_12_age	lga_13_age	lga_14_age	pr_01_age	pr_02_age	pr_03_age	sha_01_age	sha_02_age	sha_03_age	sha_04_age	sha_05_age	sha_06_age	sha_07_age	sha_08_age	sha_09_age	sha_10_age	shock_00_age	shock_03_age	dissection_age	dob_age	surgery_age	lga_iti_median_01_03	lga_iti_median_11_14	lga_loading_intake_01_03	lga_loading_intake_11_14	lga_mean_01_03	lga_mean_11_14	lga_mean_to_01_03	lga_mean_to_11_14
933000320858335	MTF134B_3MTF134_8	mtf	F	C22	blk_hood	124	115	NA	NA	94	95	96	97	98	101	102	103	104	105	109	110	111	112	91	116	123	77	80	81	82	83	84	87	88	89	90	117	118	130	0	70	184.5	178	15	12	109.666666666667	118	31.6666666666667	9.75
933000320188567	_9	other	M	C16	brown	182	93	NA	NA	71	72	73	74	78	79	80	81	82	85	86	87	88	89	68	93	100	54	57	58	59	60	61	64	65	66	67	94	95	131	264	47	267.5	170	5	25	72	118.25	9	7.25
933000320048791	BSB273B_9	bsb	F	C14	albino	132	67	NA	NA	77	78	79	82	83	84	85	86	89	90	91	NA	93	96	76	NA	NA	62	63	64	65	68	69	70	71	72	75	NA	NA	NA	0	54	210	NA	5	NA	74	NA	11	NA
933000320048968	BSB273B_9BSB273E_7	bsb	M	C14	brn_hood	170	61	NA	NA	71	72	73	76	77	78	79	80	83	84	85	86	87	90	70	91	98	56	57	58	59	62	63	64	65	66	69	93	94	170	0	50	5084.5	277	0	7	3.66666666666667	44.25	0.666666666666667	0
933000320858582	MTF134B_11MTF134D_12	mtf	M	C22	brown	265	118	NA	NA	97	98	99	100	101	104	105	106	107	108	112	113	NA	115	94	119	126	80	83	84	85	86	87	90	91	92	93	120	121	133	0	72	195	153	4	NA	81.3333333333333	120.480000308572	9.66666666666667	83.9411606790889
933000320047878	BSB273B_2BSB273_10	bsb	F	C10	brn_hood	157	117	69	125	95	96	97	98	99	103	104	105	106	109	110	114	112	113	92	117	123	74	77	78	81	81	85	88	89	90	91	118	119	127	0	60	248	335	9	24	84.6666666666667	67.25	16	5.75
933000320047121	BSB273B_4BSB273_4	bsb	F	C08	brown	129	101	57	109	81	82	85	86	87	88	89	92	93	94	95	96	99	NA	80	101	107	64	65	66	67	68	71	72	73	78	79	102	103	114	0	50	248	182.5	12	NA	77.6666666666667	115.85518618879	22	17.8627643032841
933000320047857	BSB273B_15BSB273D_5	bsb	M	C10	black	206	118	70	126	96	97	98	99	100	104	105	106	107	110	111	112	113	114	93	118	124	75	78	79	82	82	86	89	90	91	92	119	120	128	0	62	307.5	236	9	20	49	92.5	9	5.75
933000320187201	BSB273B_3BSB273_11	bsb	F	C11	brn_hood	160	106	NA	NA	110	112	113	114	117	118	119	120	121	124	125	126	127	128	85	132	139	70	71	75	76	77	78	NA	82	83	84	133	134	166	0	61	157	154	8	5	31.6666666666667	12.25	24	2.25
933000120117334	_1 _10_2	other	F	C01	black	207	NA	NA	124	93	94	95	96	99	99	101	102	103	106	107	108	109	110	92	114	117	79	80	81	82	83	84	85	86	87	88	NA	122	127	0	71	143	82	4	26	130	196.25	21.3333333333333	299.25
933000320045794	MED1110_11_3	med	F	C07	blk_hood	157	113	73	122	91	92	93	97	97	98	99	100	101	105	106	107	108	111	90	112	119	76	77	78	79	80	83	84	85	86	87	113	114	143	0	62	746	153	1	25	11.6666666666667	133.75	4.33333333333333	20.5
933000320499683	MTF134B_7MTF134_7	mtf	F	C18	black	165	110	NA	NA	90	91	92	95	96	97	98	99	102	103	104	105	106	109	89	110	117	71	74	75	76	77	78	82	83	84	85	111	112	124	0	61	126	139	29	40	129.666666666667	153.5	31	6.5
933000320046842	BSB273B_15BSB273B_7	bsb	F	C09	brn_hood	142	98	56	108	78	79	80	81	84	85	86	87	88	91	92	93	94	95	77	98	102	63	64	65	66	67	70	71	72	73	74	99	100	143	0	49	201	188.5	17	33	101.333333333333	115	3	4.25
933000320186805	BSB273B_4BSB273_4	bsb	F	C10	brown	157	109	61	117	87	88	89	90	91	95	96	97	98	101	102	106	104	105	84	109	115	66	69	70	73	73	77	80	81	82	83	110	111	118	0	52	85	202	7	7	20.3333333333333	4.5	11.6666666666667	1.25
933000320045657	MED1113_3_13	med	M	C07	brn_hood	205	107	67	116	85	86	87	88	91	92	93	94	95	99	100	101	102	105	84	106	113	70	71	72	73	74	77	78	79	80	81	107	108	137	0	57	247.5	250.5	6	18	65.6666666666667	87.5	19	18.25
933000320048126	BSB273B_15BSB273B_7	bsb	F	C13	albino	125	95	NA	NA	73	74	75	NA	NA	80	81	82	83	84	87	88	89	90	70	91	98	56	59	60	61	62	63	66	67	68	69	95	96	104	0	48	176	194	5	13	69.3333333333333	96.75	13.3333333333333	5.75
933000320795475	MTF134B_13MTF134B_2MTF134F_1	mtf	F	C21	blk_hood	142.7	86	NA	NA	107	108	109	112	113	114	115	119	120	121	122	123	126	127	106	128	135	88	91	92	93	94	95	99	100	101	102	129	130	141	0	70	886.5	158	3	6	24.3333333333333	89.25	5	1.5
933000320188163	BSB273B_11BSB273D_9	bsb	M	C15	albino	198	110	NA	NA	89	90	91	95	96	97	98	101	102	103	104	105	108	109	88	110	116	63	66	67	68	75	80	81	82	83	84	111	112	125	0	56	119	154	5	22	107	116	24.6666666666667	28.25
933000320858192	MTF134B_2	mtf	F	C22	albino	177	119	NA	NA	98	99	100	101	102	105	106	107	108	109	113	114	115	116	95	120	127	81	84	85	86	87	88	91	92	93	94	121	122	135	0	72	287	179	0	11	64.6666666666667	112.75	30.3333333333333	27.5
933000120138630	MED1110_10MED1110_2	med	F	C05	brown	153	116	77	130	95	96	97	98	101	102	103	104	105	108	109	110	111	112	94	117	122	80	81	82	83	84	87	88	89	90	91	116	125	138	0	67	2766	552	0	2	5	7.75	0.333333333333333	0.25
933000320188112	BSB273B_14BSB273D_4	bsb	M	C15	blk_hood	178	112	NA	NA	91	92	93	97	98	99	100	103	104	105	106	107	110	111	90	112	118	65	68	69	70	77	82	83	84	85	86	113	114	127	0	57	509	174	6	40	26.3333333333333	127.75	12.6666666666667	122.25
933000320047283	BSB273B_1BSB273D_1	bsb	M	C08	brn_hood	232	106	62	114	86	87	90	91	92	93	94	97	98	99	100	101	104	105	85	106	112	69	70	71	72	73	76	77	78	83	84	107	108	118	0	56	1290.5	29	3	8	11	88	2.33333333333333	54.25
933000320188000	_2_6	other	F	C16	brown	142	96	NA	NA	74	75	76	77	81	82	83	84	85	88	89	90	91	92	71	96	NA	57	60	61	62	63	64	67	68	69	70	97	98	109	0	48	230.5	202	2	34	41.6666666666667	108.75	11.3333333333333	15.75
933000320524294	MTF134B_5MTF134_1	mtf	F	C19	brn_hood	153	115	NA	NA	87	88	89	92	93	94	99	100	101	106	107	108	109	110	86	114	131	71	72	73	74	75	78	79	80	81	82	115	116	127	0	57	141.5	138	4	21	88.3333333333333	124.75	61.6666666666667	51.75
933000320047312	BSB273B_5	bsb	F	C08	albino	131	97	53	105	77	78	81	82	83	84	85	88	89	90	91	92	95	96	76	97	103	60	61	62	63	64	67	68	69	74	75	98	99	127	0	46	101	141	17	45	161	151.75	27.6666666666667	13.75
933000320499686	MTF134B_10MTF134B_2	mtf	F	C18	blk_hood	156	110	NA	NA	90	91	92	95	96	97	98	99	102	103	104	105	106	109	89	110	117	71	74	75	76	77	78	82	83	84	85	111	112	124	0	60	240	195	6	26	34	107.75	7.33333333333333	7.5
933000120138655	K3_2_15	other	M	C03	albino	194	116	77	130	96	97	98	101	102	103	104	105	108	109	110	111	112	115	95	117	122	80	81	82	83	84	87	88	89	90	91	116	125	132	0	70	127.55	147.87	23	28	158	147.25	35	9.75
933000320188264	BSB273B_1BSB273_1	bsb	F	C15	blk_hood	140	108	NA	NA	87	88	89	93	94	95	96	99	100	101	102	103	106	107	86	108	114	61	64	65	66	73	78	79	80	81	82	109	110	122	0	52	236.5	194	15	38	81.6666666666667	111.5	40	8
933000120138616	MED1110_9MED1113_5	med	M	C05	albino	255	116	77	130	95	96	97	98	101	NA	103	104	105	108	109	110	111	112	94	117	122	80	81	82	83	84	87	88	89	90	91	116	125	172	0	68	378	208	5	10	48	100.25	9	7
933000120117341	_1_1 _9	other	F	C01	albino	177	NA	NA	123	92	93	94	95	98	98	100	101	102	105	106	107	108	109	91	113	116	78	79	80	81	82	83	84	85	86	87	NA	121	127	0	70	955.5	135	1	31	5.66666666666667	156.75	1.66666666666667	25.25
933000320186888	BSB273B_14BSB273E_7	bsb	M	C11	brown	263	105	NA	NA	109	111	112	113	116	117	118	119	120	123	124	125	126	127	84	131	138	69	70	74	75	76	77	NA	81	82	83	132	133	165	0	61	1868	305.5	3	6	10	53	0.333333333333333	6
933000320045988	MED1110_8_8	med	F	C07	brown	172	114	74	123	92	93	94	98	98	99	100	101	102	106	107	108	109	112	91	113	120	77	78	79	80	81	84	85	86	87	88	114	115	127	0	63	268.5	269	16	22	81	81.75	37	13.25
933000120138420	MED1110_12MED1113_8	med	M	C05	brown	219	115	76	129	94	95	96	97	100	101	102	103	104	107	108	109	110	111	93	116	121	79	80	81	82	83	86	87	88	89	90	115	124	137	0	67	211.5	185	8	2	84.3333333333333	110.25	65	26.5
933000320046812	BSB273B_15BSB273D_13	bsb	M	C09	brn_hood	211	103	61	113	83	84	85	86	89	90	91	92	93	96	97	98	99	100	82	103	107	68	69	70	71	72	75	76	77	78	79	104	105	148	0	55	489	200	1	4	38	98.75	5.66666666666667	1.25
933000120138632	K1_6_6	other	F	C03	albino	165	116	77	130	96	97	98	101	102	103	104	105	108	109	110	111	112	115	95	117	122	80	81	82	83	84	87	88	89	90	91	116	125	131	0	69	76.2999999999993	100.809999999999	0	29	41.6666666666667	155.75	36.3333333333333	49.25
933000320048630	BSB273B_6BSB273_6	bsb	F	C14	blk_hood	126	63	NA	NA	73	74	75	78	79	80	81	82	85	86	87	88	89	92	72	93	100	58	59	60	61	64	65	66	67	68	71	95	96	170	0	51	1088.5	187	0	23	1.33333333333333	112.5	0.333333333333333	6.75
933000320186895	BSB273B_8BSB273_8	bsb	F	C11	blk_hood	150	105	NA	NA	109	111	112	113	116	117	118	119	120	123	124	125	126	127	84	131	138	69	70	74	75	76	77	NA	81	82	83	132	133	165	0	60	303	167	9	43	72	124	13.6666666666667	9.5
933000120117329	K1_6_6	other	F	C01	brn_hood	159	NA	NA	116	85	86	87	88	91	91	93	94	95	98	99	100	101	102	84	NA	NA	70	71	72	73	74	77	78	79	80	81	NA	114	120	0	64	209.689999999999	110.440000000001	15	23	99.3333333333333	128.75	30	41
933000120138584	K2_2_9	other	M	C04	black	200	NA	51	104	69	70	71	72	75	76	77	78	79	82	83	84	85	86	68	90	93	54	55	56	57	58	61	62	63	64	65	89	99	105	0	48	794.419999999998	162.935	4	16	10.6666666666667	118.5	3.66666666666667	2.75
933000320047111	BSB273B_13	bsb	F	C08	albino	112	100	56	108	80	81	84	85	86	87	88	91	92	93	94	95	98	99	79	100	106	63	64	65	66	67	70	71	72	77	78	101	102	130	0	49	188	192	25	30	109.333333333333	112.25	2.33333333333333	7
933000120138645	K2_6_13	other	M	C03	albino	212	121	82	135	101	102	103	106	107	108	109	110	113	114	115	116	117	120	100	122	127	85	86	87	88	89	92	93	94	95	96	121	130	136	0	75	5005.99	186.18	NA	5	1.66666666666667	89.75	0	3.5
933000320049157	BSB273B_13BSB273E_3	bsb	M	C14	brown	210	62	NA	NA	72	73	74	77	78	79	80	81	84	85	86	87	88	91	NA	92	99	57	58	59	60	63	64	65	66	67	70	94	95	171	0	51	241	212	5	1	61	27.5	9	4.5
933000320046393	MED1112_3_3	med	F	C07	black	170	105	65	114	83	84	85	86	89	90	91	92	93	97	98	99	100	103	82	104	111	68	69	70	71	72	75	76	77	78	79	105	106	135	0	54	175	185	9	21	112	117	67	8
933000320048212	BSB273B_9BSB273E_2	bsb	M	C13	albino	190	98	NA	NA	76	77	78	79	80	83	84	85	86	87	90	91	92	93	73	94	101	59	62	63	64	65	66	69	70	71	72	98	99	107	0	52	355.5	208	5	16	33.6666666666667	98.5	1	10.5
933000320188762	_1	other	F	C16	blk_hood	148	92	NA	NA	70	71	72	73	77	78	79	80	81	84	85	NA	NA	NA	67	NA	NA	53	56	57	58	59	60	63	64	65	66	NA	NA	NA	294	44	132	NA	21	NA	98	NA	13	NA
933000320858544	MTF134B_13MTF134B_3	mtf	F	C22	albino	172	118	NA	NA	97	98	99	100	101	104	105	106	107	108	112	113	114	115	94	119	126	80	83	84	85	86	87	90	91	92	93	120	121	133	0	71	2111	10295	0	2	4.66666666666667	2.25	2	0.5
933000320047947	BSB273B_11BSB273D_9	bsb	M	C10	brn_hood	286	124	76	132	102	103	104	105	106	110	111	112	113	116	117	118	119	120	99	124	130	81	84	85	88	88	92	95	96	97	98	125	126	134	0	68	196	215	22	21	109	101.75	13.6666666666667	1.75
933000120138647	_13_5	other	F	C03	blk_hood	164	121	82	135	101	102	103	106	107	108	109	110	113	114	115	116	117	120	100	122	127	85	86	87	88	89	92	93	94	95	96	121	130	166	0	74	278.5	200	9	23	73.6666666666667	106.75	2.66666666666667	3.25
933000120138387	_15_4	other	F	C04	albino	150	NA	60	113	78	79	80	81	84	85	86	87	88	91	92	93	94	95	77	99	102	63	64	65	66	67	70	71	72	73	74	98	108	154	0	56	172	162.5	8	37	85.3333333333333	128.5	46.6666666666667	8.25
933000320499806	MTF134B_15MTF134E_5	mtf	M	C18	blk_hood	260	107	NA	NA	87	88	89	92	93	94	95	96	99	100	101	102	103	106	86	107	114	68	71	72	73	74	75	79	80	81	82	108	109	121	0	60	216	162	11	20	94.3333333333333	129.25	18	12.75
933000320047383	BSB273B_3	bsb	F	C09	blk_hood	171	95	53	105	75	76	77	78	81	82	83	84	85	88	89	90	91	92	74	95	99	60	61	62	63	64	67	68	69	70	71	96	97	NA	0	46	104.5	167	4	NA	97	NA	73.6666666666667	NA
933000120138304	K1_5_5	other	F	C02	brown	142	NA	50	103	66	67	68	71	71	73	73	75	78	79	80	81	82	85	65	86	94	51	52	52	53	57	57	59	60	61	61	86	94	137	0	43	123.54	115.025	8	33	157	186.5	37.3333333333333	4.25
933000320048607	BSB273B_2	bsb	F	C13	black	162	106	NA	NA	84	85	86	87	88	91	92	93	94	95	98	99	100	101	81	102	109	67	70	71	72	73	74	77	78	79	80	106	107	115	0	59	160	155	27	28	132.333333333333	137.25	6.33333333333333	3
933000320049173	BSB273B_15BSB273B_7	bsb	F	C14	black	133	62	NA	NA	72	73	74	77	78	79	80	81	84	85	86	87	88	91	71	92	99	57	58	59	60	63	64	65	66	67	70	94	95	169	0	49	351	139	9	4	22	80	3	8
933000320188280	_9	other	F	C16	albino	117	91	NA	NA	69	70	71	72	76	77	78	79	NA	NA	NA	NA	NA	NA	66	NA	NA	52	55	56	57	58	59	62	63	64	65	NA	NA	NA	323	44	190	NA	14	NA	86.6666666666667	NA	29.3333333333333	NA
933000320047880	BSB273B_9BSB273E_7	bsb	M	C10	blk_hood	231	115	67	123	93	94	95	96	97	101	102	103	104	107	108	109	110	111	90	115	121	72	75	76	79	79	83	86	87	88	89	116	117	124	0	59	283	190	14	20	64	117.5	9.66666666666667	13.75
933000320048994	BSB273B_9BSB273D_7	bsb	M	C14	blk_hood	164	61	NA	NA	71	72	73	76	77	78	79	80	83	84	85	86	87	90	70	91	98	56	57	58	59	62	63	64	65	66	69	93	94	170	0	49	222	177.5	6	18	61.6666666666667	116.5	69.3333333333333	12.75
933000320049132	BSB273B_15BSB273E_5	bsb	M	C14	albino	240	66	NA	NA	76	77	78	81	82	83	84	85	88	89	90	91	92	95	75	96	103	61	62	63	64	67	68	69	70	71	74	98	99	175	0	55	260	235.5	4	5	71.6666666666667	88.5	11	0.5
933000320047900	BSB273B_1BSB273_1	bsb	F	C10	blk_hood	145	117	69	125	95	96	97	98	99	103	104	105	106	109	110	114	112	113	92	117	123	74	77	78	81	81	85	88	89	90	91	118	119	154	0	60	173	222.5	20	18	116.333333333333	96	20	9.5
933000120138643	Q3_2_11	other	M	C03	black	289	116	77	130	96	97	98	101	102	103	104	105	108	109	110	111	112	115	95	117	122	80	81	82	83	84	87	88	89	90	91	116	125	131	0	69	907.29	413.81	0	6	13.6666666666667	32.25	4.33333333333333	15.75
933000320187077	BSB273B_13BSB273E_5	bsb	M	C11	albino	195	105	NA	NA	109	NA	NA	NA	116	117	118	119	120	123	124	125	126	127	84	131	138	69	70	74	75	76	77	NA	81	82	83	132	133	165	0	61	1952	280	NA	7	26.9053672004601	69.5	7.07764434458301	6.5
933000320047335	BSB273B_3BSB273_11	bsb	F	C09	blk_hood	163	104	62	114	84	85	86	87	90	91	92	93	94	97	98	99	100	101	83	104	108	69	70	71	72	73	76	77	78	79	80	105	106	149	0	55	169	136	10	33	81	137	27.6666666666667	14
933000320047259	BSB273B_12BSB273E_12	bsb	M	C08	black	182	100	NA	NA	80	81	84	85	86	87	88	91	92	93	94	95	98	99	79	100	106	63	64	65	66	67	70	71	72	77	78	101	102	NA	0	50	639	242	5	8	30.3333333333333	53.75	18.3333333333333	29
933000120138687	MED1110_13MED1110_5	med	F	C05	brn_hood	167	117	78	131	96	97	98	99	102	103	104	105	106	109	110	111	112	113	95	118	123	81	82	83	84	85	88	89	90	91	92	117	126	138	0	70	579	207	4	11	27.6666666666667	105.75	0.333333333333333	0
933000320048780	BSB273B_11BSB273D_9	bsb	M	C14	blk_hood	224	67	NA	NA	77	78	79	82	83	84	85	86	89	90	91	92	93	96	76	97	104	62	63	64	65	68	69	70	71	72	75	99	100	176	0	56	230	178	7	7	91	100.25	3.66666666666667	5
933000120138283	Q3_2_11	other	M	C02	albino	153	NA	51	104	67	68	69	72	72	74	74	76	79	80	81	82	83	86	66	87	95	52	53	53	54	58	58	60	61	61	62	87	95	138	0	45	316.144999999999	176.67	2	38	13.6666666666667	122.25	6.33333333333333	9.5
933000120138400	_3	other	F	C03	brn_hood	142	106	67	120	86	87	88	91	92	93	94	95	98	99	100	101	102	105	85	107	112	70	71	72	73	74	77	78	79	80	81	106	115	121	0	60	176	149.5	6	6	70	113	37.3333333333333	21.5
933000320046907	BSB273B_1BSB273_1	bsb	F	C08	albino	140	105	61	113	85	86	89	90	91	92	93	NA	NA	98	99	100	103	104	84	105	111	68	69	70	71	72	75	76	77	82	83	106	107	118	0	54	186	171	17	30	113.666666666667	125	22.6666666666667	11.5
933000320047935	BSB273B_11BSB273B_3	bsb	F	C10	blk_hood	146	118	70	126	96	97	98	99	100	104	105	106	107	110	111	NA	113	114	93	118	124	75	78	79	82	85	86	89	90	91	92	119	120	128	0	61	196	195	17	NA	108.666666666667	113.092612431243	35.6666666666667	14.9256455236583
933000320048333	BSB273B_9BSB273D_10	bsb	M	C13	albino	248	103	NA	NA	81	82	83	84	85	88	89	90	91	92	95	96	97	98	78	99	106	64	67	68	69	70	71	74	75	76	77	103	104	113	0	57	214	247	16	20	98	88	45.6666666666667	20.25
933000320047286	BSB273B_2BSB273_2	bsb	F	C08	brown	166	106	62	114	86	87	90	91	92	93	94	97	98	99	100	101	104	105	85	106	112	69	70	71	72	73	76	77	78	83	84	107	108	119	0	55	245	194	0	13	22	103.75	6.33333333333333	17.5
933000320188487	BSB273B_5BSB273B_7	bsb	F	C17	black	164	113	NA	NA	91	92	93	94	95	99	100	101	102	106	107	108	109	112	88	113	120	74	77	78	79	80	81	84	85	86	87	114	115	134	0	63	210.5	183	16	6	83	100	12	2.75
933000320046131	MED1114_2_12	med	M	C07	blk_hood	178	104	64	113	82	83	84	85	88	89	90	91	92	96	97	98	99	102	81	103	110	67	68	69	70	71	74	75	76	77	78	104	105	117	0	54	273	256	14	18	82	85.5	10	0.75
933000320858512	MTF134B_1 MTF134B_13MTF134D_4	mtf	M	C22	black	271	118	NA	NA	97	98	99	100	101	104	105	106	107	108	112	113	114	115	94	119	126	80	83	84	85	86	87	90	91	92	93	120	121	134	0	72	305	213	10	NA	66.6666666666667	78	10.3333333333333	1.25
933000320047853	BSB273B_3	bsb	F	C10	albino	181	119	71	127	97	98	99	100	101	105	106	107	108	111	112	113	114	115	94	119	125	76	79	80	83	86	87	90	91	92	93	120	121	129	0	62	204	222.5	9	34	98.3333333333333	97.5	19.6666666666667	13.75
933000120138561	_8	other	F	C03	brn_hood	143	116	77	130	96	97	98	101	102	103	104	105	108	109	110	111	112	115	95	117	122	80	81	82	83	84	87	88	89	90	91	116	125	132	0	70	307	241.5	3	13	48.3333333333333	73	10.3333333333333	9.5
933000320188359	_7_9	other	M	C16	black	167	91	NA	NA	69	70	71	72	76	77	78	79	80	83	84	85	86	87	66	91	98	52	55	56	57	58	59	62	63	64	65	92	93	104	323	45	700	240	3	11	18	89.25	7.66666666666667	29.75
933000320048533	BSB273B_11BSB273E_4	bsb	M	C13	albino	200	98	NA	NA	76	77	78	79	80	83	84	85	86	87	90	91	92	93	73	94	101	59	62	63	64	65	66	69	70	71	72	98	99	107	0	52	312	212	4	11	57.3333333333333	95.25	45	16
933000320795479	MTF134B_9MTF134E_5MTF134F_1	mtf	M	C21	blk_hood	247.6	85	NA	NA	106	107	108	111	112	113	114	118	119	120	121	122	125	126	105	127	134	87	90	91	92	93	94	98	99	100	101	128	129	141	0	71	245	192	4	12	76	84.5	7.33333333333333	1.5
933000320049039	BSB273B_9BSB273_15	bsb	M	C14	brn_hood	246	70	NA	NA	80	81	82	85	86	87	88	89	92	93	94	95	96	99	79	100	107	65	66	67	68	71	72	73	74	75	78	102	103	NA	0	58	268	286	4	6	49.3333333333333	71	1.66666666666667	3.25
933000120138558	K2_5_12	other	M	C03	blk_hood	170	110	71	124	90	91	92	95	96	97	98	99	102	103	104	105	106	109	89	111	116	74	75	76	77	78	81	82	83	84	85	110	119	126	0	64	352.435	219.92	1	3	32.3333333333333	83.25	4.66666666666667	0.25
933000120138403	_4	other	F	C03	brown	136	108	69	122	88	89	90	93	94	95	96	97	100	101	102	103	104	107	87	109	114	72	73	74	75	76	79	80	81	82	83	108	117	124	0	62	201.5	142	14	27	105	148.75	52.3333333333333	28.75
933000320047907	BSB273B_2	bsb	F	C10	blk_hood	184	120	72	128	98	99	100	101	102	106	107	108	109	112	113	114	115	116	95	120	126	77	80	81	84	87	88	91	92	93	94	121	122	129	0	63	278.5	297	21	28	79	72	5.33333333333333	2.75
933000320187741	BSB273B_9BSB273_15	bsb	M	C15	albino	178	115	NA	NA	94	95	96	100	101	102	103	106	107	108	109	110	113	114	93	115	121	68	71	72	73	80	85	86	87	88	89	116	117	130	0	60	146.5	202	NA	NA	60.3333333333333	82	4	3.25
933000120117350	K3_5_10	other	M	C01	black	376	NA	NA	124	93	94	95	96	99	99	101	102	103	106	107	108	109	110	92	114	117	78	79	80	81	82	85	86	87	88	89	NA	122	127	0	71	1473.64	155.370000000001	1	NA	6.66666666666667	52.75	1	5.25
933000320048702	BSB273B_10BSB273E_8	bsb	M	C14	blk_hood	183	59	NA	NA	69	70	71	74	75	76	77	78	81	82	83	84	85	88	68	89	96	54	55	56	57	60	61	62	63	64	67	91	92	168	0	48	182	235	1	8	11	81.25	4	17.25
933000120138611	MED1110_1MED1110_9	med	F	C05	albino	121	116	77	130	95	96	97	98	101	102	103	104	105	108	109	110	111	112	94	117	122	80	81	82	83	84	87	88	89	90	91	116	125	138	0	67	189	226	3	8	26.6666666666667	41.5	13.6666666666667	3.5
933000320186987	BSB273B_10BSB273_16	bsb	M	C11	brown	246	107	NA	NA	111	113	114	115	118	119	120	121	122	125	126	127	128	129	86	133	140	71	72	76	77	78	79	NA	83	84	85	134	135	167	0	63	72	332	2	12	11.3333333333333	23.25	5	2.5
933000120138652	_14_6	other	F	C03	albino	187	121	82	135	101	102	103	106	NA	108	109	110	113	114	115	116	117	120	100	122	127	85	86	87	88	89	92	93	94	95	96	121	130	166	0	74	NA	32	0	0	0.333333333333333	0.75	0	0.5
933000320795531	MTF134B_16MTF134B_5	mtf	F	C21	blk_hood	163.4	86	NA	NA	107	108	109	112	113	114	115	119	120	121	122	123	126	127	106	128	135	88	91	92	93	94	95	99	100	101	102	129	130	141	0	70	381	147	6	0	54.3333333333333	103.25	0	29
933000320187225	BSB273B_13BSB273D_13	bsb	M	C11	brn_hood	234	104	NA	NA	108	110	111	112	115	116	117	118	119	122	123	124	125	126	83	130	137	68	69	73	74	75	76	NA	80	81	82	131	132	164	0	60	256	1536	2	2	10.6666666666667	1.5	3	0
933000320858538	MTF134B_15MTF134B_4	mtf	F	C22	brown	172	117	NA	NA	96	97	98	99	100	103	104	105	106	107	111	112	113	114	93	118	125	79	82	83	84	85	86	89	90	91	92	119	120	133	0	70	223.5	237	6	1	85.6666666666667	77.75	36.3333333333333	9.75
933000320186819	BSB273B_12BSB273E_10	bsb	M	C10	black	246	112	64	120	90	91	92	93	94	98	99	100	101	104	105	106	107	108	87	112	118	69	72	73	76	76	80	83	84	85	86	113	114	121	0	56	198	154	14	35	106	115	26.3333333333333	20.5
933000320048616	BSB273B_7	bsb	F	C13	blk_hood	150	108	NA	NA	86	87	88	89	90	93	94	95	96	97	100	101	102	103	83	104	111	69	72	73	74	75	76	79	80	81	82	108	109	150	0	61	179.5	210.5	15	42	116.333333333333	104	20.6666666666667	5
933000120138437	MED1110_14Q3_6	med	M	C05	blk_hood	141	105	NA	NA	84	85	86	87	90	91	92	93	94	97	98	99	100	101	83	106	111	69	70	71	72	73	76	77	78	79	80	105	114	126	0	57	692.13	249.27	4	15	12	79.75	0.333333333333333	12
933000320500152	MTF134B_11MTF134D_10	mtf	M	C19	brn_hood	308	120	NA	NA	92	93	94	97	98	99	104	105	106	111	112	113	114	115	91	119	136	76	77	78	79	80	83	84	85	86	87	120	121	132	0	64	485.5	298	5	1	30.3333333333333	21.75	5	1.25
933000320046923	BSB273B_16	bsb	F	C08	brn_hood	119	104	60	112	84	85	88	89	90	91	92	95	96	97	98	99	102	103	83	104	110	67	68	69	70	71	74	75	76	81	82	105	106	117	0	53	315.5	292	5	18	64.3333333333333	76	18.6666666666667	2
933000120117347	_1 _5	other	F	C01	brown	189	NA	NA	124	93	94	95	96	99	99	101	102	103	106	107	108	109	110	92	114	117	79	80	81	82	83	84	85	86	87	88	NA	122	127	0	71	290	202	4	6	23.3333333333333	84	0.666666666666667	0.5
933000120138603	K3_5_10	other	M	C04	brown	195	NA	53	106	71	72	73	74	77	78	79	80	81	84	85	86	87	88	70	92	95	56	57	58	59	60	63	64	65	66	67	91	101	147	0	50	168.36	NA	7	NA	100.666666666667	0.25	50.6666666666667	0
933000320500351	MTF134B_4MTF134_8	mtf	F	C19	brown	145	116	NA	NA	88	89	90	93	94	95	100	101	102	107	108	109	110	111	87	115	132	72	73	74	75	76	79	80	81	82	83	116	117	128	0	59	211	184	23	36	101.333333333333	119	24.3333333333333	14.25
933000320188351	_3_6	other	M	C16	brn_hood	136	90	NA	NA	68	69	70	71	75	76	77	78	NA	82	83	84	85	86	65	90	97	51	54	55	56	57	58	61	62	63	64	91	92	128	0	44	249.5	213.5	3	0	56.3333333333333	71	2.66666666666667	3
933000320188118	BSB273B_4BSB273F_1	bsb	F	C15	black	138	112	NA	NA	91	92	93	NA	98	99	100	103	104	105	106	107	110	111	90	112	118	68	69	70	71	72	73	74	75	76	77	113	NA	155	0	56	258	73.5	1	7	21.3333333333333	120.25	11.6666666666667	95
933000120138667	_1 _10	other	M	C04	brn_hood	176	NA	53	106	71	72	73	74	75	76	79	80	81	84	85	86	87	88	70	92	95	56	57	58	59	NA	NA	NA	NA	NA	NA	91	101	107	0	50	6283.61	NA	0	NA	3	0.25	0.666666666666667	0
933000320858415	MTF134B_7MTF134_2	mtf	F	C22	brn_hood	151	117	NA	NA	96	97	98	99	100	103	104	105	106	107	111	112	113	114	93	118	125	79	82	83	84	85	86	89	90	91	92	119	120	133	0	70	268	207	0	0	49	75.25	8	6.5
933000320047103	BSB273B_2	bsb	F	C08	brn_hood	120	100	56	108	80	81	84	85	86	87	88	91	92	93	94	95	98	99	79	100	106	63	64	65	66	67	70	71	72	77	78	101	102	112	0	49	179	131	13	36	106.666666666667	130.25	34	103
933000320047330	BSB273B_4BSB273_12	bsb	F	C09	black	144	104	62	114	84	85	86	87	90	91	92	93	94	97	98	99	100	101	83	104	108	69	70	71	72	73	76	77	78	79	80	105	106	149	0	55	210	191	22	26	104.666666666667	111.5	17	5.25
933000320048769	BSB273B_5	bsb	F	C13	albino	140	105	NA	NA	83	84	85	86	87	90	91	92	93	94	97	98	99	100	80	101	108	66	69	70	71	72	73	76	77	78	79	105	106	115	0	58	160	140	6	17	82.6666666666667	148.25	29.3333333333333	48.25
933000320858534	MTF134B_13MTF134D_14	mtf	M	C22	blk_hood	263	118	NA	NA	97	98	99	100	101	104	105	106	107	108	112	113	114	115	94	119	126	80	83	84	85	86	87	90	91	92	93	120	121	160	0	72	55	295	1	NA	22.3333333333333	37.75	52.3333333333333	3.75
933000120138339	K3_5_10	other	M	C02	brn_hood	211	NA	56	109	72	73	74	77	77	79	79	81	84	85	86	87	88	91	71	92	100	57	58	58	59	63	63	65	66	66	67	92	100	143	0	49	190.654999999999	186.630000000001	NA	5	12.6666666666667	81.25	4.33333333333333	3
933000320046910	BSB273B_4BSB273D_4	bsb	M	C08	albino	220	105	61	113	85	86	89	90	91	92	93	96	97	98	99	100	103	104	84	105	111	68	69	70	71	72	75	76	77	82	83	106	107	117	0	55	208	187	15	31	103.333333333333	116	7.66666666666667	3.5
933000320500215	MTF134B_16MTF134D_7	mtf	M	C19	brown	278	118	NA	NA	90	91	92	95	96	97	102	103	104	109	110	111	112	113	89	117	134	74	75	76	77	78	81	82	83	84	85	118	119	130	0	61	309.5	199	6	20	62.3333333333333	93.75	7.66666666666667	35.75
933000320795377	MTF134B_7MTF134_2	mtf	F	C21	albino	156.3	86	NA	NA	107	108	109	112	NA	114	115	119	120	121	122	123	126	127	106	128	135	91	91	92	93	94	95	99	100	101	102	129	130	NA	0	70	1848	160	4	0	7	47.25	1	9.25
933000120138333	_1 _12	other	M	C02	brn_hood	202	NA	56	109	72	73	74	75	76	77	78	79	80	81	82	83	84	85	71	93	101	57	58	59	60	61	62	63	64	65	66	92	100	NA	0	49	NA	NA	NA	NA	159	144.25	NA	NA
933000120138669	K2_5_12	other	M	C04	brown	166	NA	56	109	74	75	76	77	80	81	82	83	84	87	88	89	90	91	73	95	98	59	60	61	62	63	66	67	68	69	70	94	104	150	0	53	217.739999999999	246.7	15	21	97.3333333333333	88.5	6.33333333333333	1.5
933000320858416	MTF134B_6MTF134_1	mtf	F	C22	albino	160	116	NA	NA	95	96	97	98	99	102	103	104	105	106	110	111	112	113	92	117	124	78	81	82	83	84	85	88	89	90	91	118	119	132	0	69	202	141.5	0	0	29.3333333333333	67	5.66666666666667	26.75
933000320046814	BSB273B_9BSB273D_15	bsb	M	C09	albino	179	103	61	113	83	84	85	86	89	90	91	92	93	96	97	98	99	100	82	103	107	68	69	70	71	72	75	76	77	78	79	104	105	119	0	55	302	219	7	23	70	100.5	1.66666666666667	1.25
933000120138668	_1 _9	other	M	C04	blk_hood	168	NA	53	106	71	72	73	74	75	76	79	80	81	84	85	86	87	88	70	92	95	56	57	58	59	60	61	62	63	64	65	91	101	107	0	50	810.080000000002	152.74	3	20	14.6666666666667	125	1.66666666666667	21.25
933000320048765	BSB273B_14BSB273D_7	bsb	M	C13	blk_hood	223	105	NA	NA	83	84	85	86	87	90	91	92	93	94	97	98	99	100	80	101	108	66	69	70	71	72	73	76	77	78	79	105	106	147	0	59	201	179	16	24	104.666666666667	120.75	31.6666666666667	11.5
933000320045997	MED1113_11MED1114_5_13	med	M	C07	brown	201	114	74	123	92	93	94	95	98	99	100	101	102	106	107	108	109	112	91	113	120	77	78	79	80	81	84	85	86	87	88	114	115	127	0	64	354.5	212.5	2	11	49.6666666666667	81	9	4
933000320186802	BSB273B_10BSB273E_8	bsb	M	C10	brown	284	115	67	123	93	94	95	96	97	101	102	103	104	107	108	109	110	111	90	115	121	72	75	76	79	79	83	86	87	88	89	116	117	152	0	59	310	227.5	7	17	66.6666666666667	95	9.33333333333333	7.75
933000320795481	MTF134B_6MTF134B_7	mtf	F	C21	blk_hood	156.1	85	NA	NA	106	107	108	NA	112	113	114	118	119	120	121	122	125	126	105	127	134	87	90	91	92	93	94	98	99	100	101	128	129	140	0	69	38	183	0	22	66	106.25	18.3333333333333	13.75
933000320187885	BSB273B_14BSB273E_12	bsb	M	C15	brown	201	106	NA	NA	85	86	87	91	92	93	94	97	98	99	100	101	104	105	84	106	112	59	62	63	64	71	76	77	78	79	80	107	108	120	0	52	2622	1271.5	1	2	5.33333333333333	2.25	0.333333333333333	0.25
933000320187911	BSB273B_16BSB273D_6	bsb	M	C15	blk_hood	210	112	NA	NA	91	92	93	97	98	99	100	103	104	105	106	107	110	111	90	112	118	65	68	69	70	77	82	83	84	85	86	113	114	155	0	57	1298.5	242.5	3	16	13	86	4.66666666666667	16
933000320187156	BSB273B_13BSB273B_5	bsb	F	C11	albino	174	106	NA	NA	110	112	113	114	117	118	119	120	121	124	125	126	127	128	85	132	139	70	71	75	76	77	78	NA	82	83	84	133	134	166	0	61	NA	191.5	0	0	0.333333333333333	40	0.333333333333333	1.25
933000320188296	_4	other	M	C16	brn_hood	152	90	NA	NA	68	69	70	71	75	76	77	78	79	82	83	84	85	86	65	90	NA	51	54	55	56	57	58	61	62	63	64	NA	NA	104	0	44	159.5	171	23	17	136.333333333333	107.75	15.3333333333333	18.75
933000120138648	_1_9	other	F	C03	brn_hood	163	116	77	130	96	97	98	101	102	103	104	105	108	109	110	111	112	115	95	117	122	80	81	82	83	84	87	88	89	90	91	116	125	132	0	69	214.5	160	7	27	94.3333333333333	131.75	11	11.75
933000320795564	MTF134B_10MTF134E_6MTF134F_1	mtf	M	C21	brown	257.9	86	NA	NA	107	108	109	112	113	114	115	119	120	121	122	123	126	127	106	128	135	88	91	92	93	94	95	99	100	101	102	129	130	141	0	72	303	311	12	21	71.6666666666667	71.25	2.66666666666667	5.75
933000120138650	K1_2_2	other	F	C03	black	176	116	77	130	96	97	98	101	102	103	104	105	108	109	110	111	112	115	95	117	122	80	81	82	83	84	87	88	89	90	91	116	125	132	0	69	131.370000000001	143.25	17	49	137	147.75	38	90
933000320187947	BSB273B_10BSB273_16	bsb	M	C15	albino	186	114	NA	NA	93	94	95	99	100	101	102	105	106	107	108	109	112	113	92	114	120	67	70	71	72	79	84	85	86	87	88	115	116	129	0	59	1136.5	1572	NA	NA	32.6666666666667	11.5	0.333333333333333	0.25
933000120138589	K3_2_15	other	M	C04	albino	148	NA	49	102	67	68	69	70	73	74	75	76	77	80	81	82	83	84	66	88	91	52	53	54	55	56	59	60	61	62	63	87	97	103	0	46	5652.44	12076.85	1	NA	2.66666666666667	1.25	0.666666666666667	0.25
933000320047673	BSB273B_10BSB273B_2	bsb	F	C10	albino	159	118	70	126	96	97	98	99	100	104	105	106	107	110	111	112	113	114	93	118	124	75	78	79	82	85	86	89	90	91	92	119	120	128	0	61	298	177	7	36	60.6666666666667	117	16.3333333333333	18.25
933000320048784	BSB273B_10BSB273B_2	bsb	F	C14	brn_hood	147	68	NA	NA	78	79	80	83	84	85	86	87	90	91	92	93	94	97	77	98	105	63	64	65	66	69	70	71	72	73	76	100	101	175	0	55	166	170	14	26	124	128.25	10.6666666666667	2.75
933000320048624	BSB273B_12BSB273D_5	bsb	M	C13	black	293	107	NA	NA	85	86	87	88	89	92	93	94	95	96	99	100	101	102	82	103	110	68	71	72	73	74	75	78	79	80	81	107	108	116	0	61	217.5	753	10	1	88.3333333333333	1	5.66666666666667	0
933000320047001	BSB273B_15BSB273E_5	bsb	M	C09	albino	176	98	56	108	78	79	80	81	84	85	86	87	88	91	92	93	94	95	77	98	102	63	64	65	66	67	70	71	72	73	74	99	100	143	0	50	10504	NA	1	0	1.33333333333333	0	0	0
933000320049044	BSB273B_14BSB273D_4	bsb	M	C14	brn_hood	242	70	NA	NA	80	81	82	85	86	87	88	89	92	93	94	95	96	99	79	100	107	65	66	67	68	71	72	73	74	75	78	102	103	179	0	58	88.5	259	0	4	5	16.5	8.66666666666667	11.5
933000320047006	BSB273B_16BSB273D_6	bsb	M	C09	black	240	100	58	110	80	81	82	83	86	87	88	89	90	93	94	95	96	97	79	100	104	65	66	67	68	69	72	73	74	75	76	101	102	116	0	NA	195	192	3	28	79	112.5	76.6666666666667	17.5
933000320047914	BSB273B_1	bsb	F	C10	albino	170	122	74	130	100	101	102	103	104	108	109	110	111	114	115	116	117	118	97	122	128	79	82	83	86	89	90	93	94	95	96	123	124	131	0	65	168	151	37	42	125	131	53.3333333333333	16
933000120117343	_1 _11_3	other	F	C01	blk_hood	170	NA	NA	124	93	94	95	96	99	99	101	102	103	106	107	108	109	110	92	114	117	79	80	81	82	83	84	85	86	87	88	NA	122	127	0	71	216.5	186	18	34	99.6666666666667	115.75	23	7.5
933000120138708	MED1110_14MED9999_1	med	M	C05	brown	225	112	73	126	91	92	93	94	95	96	97	98	99	100	101	102	103	104	90	113	118	76	78	79	80	81	82	83	84	85	86	112	121	133	0	64	NA	NA	NA	NA	1	39.25	2.78330240718604	0.0425503328423442
933000320045784	MED1113_14MED1114_8_16	med	M	C07	black	230	113	73	122	91	92	93	94	97	98	99	100	101	105	106	107	108	111	90	112	119	76	77	78	79	80	83	84	85	86	87	113	114	126	0	63	305.5	201.5	8	19	61.6666666666667	106.5	12.6666666666667	13.75
933000320188124	BSB273B_12BSB273E_2	bsb	M	C15	blk_hood	221	112	NA	NA	91	92	93	97	98	99	100	103	104	105	106	107	110	111	90	112	118	65	68	69	70	77	82	83	84	85	86	113	114	126	0	58	1424.5	662	5	1	7.66666666666667	9	0	0
933000320187730	BSB273B_2BSB273F_1	bsb	F	C15	albino	148	115	NA	NA	94	95	96	100	101	102	103	106	107	108	109	110	113	114	93	NA	NA	71	72	73	74	75	76	77	78	79	80	NA	NA	NA	0	59	63	NA	18	NA	153.333333333333	NA	539.666666666667	NA
933000120138340	_4	other	F	C02	brn_hood	129	NA	58	111	74	75	76	79	80	81	82	83	86	87	88	89	90	93	73	95	103	59	60	61	62	65	66	67	68	69	72	94	102	114	0	51	204	210	7	25	72.6666666666667	103.25	23	18.25
933000120138662	K2_6_13	other	M	C04	brown	177	NA	56	109	74	75	76	77	80	81	82	83	84	87	88	89	90	91	73	95	98	59	60	61	62	63	66	67	68	69	70	94	104	110	0	53	56.4599999999991	148.349999999999	2	40	42.6666666666667	126.75	112	228.5
933000320048206	BSB273B_4BSB273_4	bsb	F	C13	brown	128	99	NA	NA	77	78	79	80	81	84	85	86	87	88	91	92	93	94	74	95	102	60	63	64	65	66	67	70	71	72	73	99	100	109	0	52	295	96	0	0	16	102.25	9.66666666666667	36.25
933000320046382	MED1110_9_1	med	F	C07	blk_hood	127	104	64	113	82	83	84	88	88	89	90	91	92	96	97	98	99	102	81	103	110	67	68	69	70	71	74	75	76	77	78	104	105	117	0	53	191	179.5	19	31	106	115.5	30.6666666666667	13.75
933000320499668	MTF134B_10MTF134D_9	mtf	M	C19	albino	280	117	NA	NA	89	90	91	94	95	96	101	102	103	108	109	110	111	112	88	116	133	73	74	75	76	77	80	81	82	83	84	117	118	129	0	61	367	195	1	4	34.6666666666667	102.25	21.6666666666667	3.5
933000320047171	BSB273B_12BSB273E_2	bsb	M	C09	brown	160	96	54	106	76	77	78	79	82	83	84	85	86	89	90	91	92	93	75	96	100	61	62	63	64	65	68	69	70	71	72	97	98	111	0	48	299	224	4	9	49.3333333333333	96.5	16.6666666666667	0.75
933000120138654	K1_5_5	other	F	C03	albino	179	116	77	130	96	97	98	101	102	103	104	105	108	109	110	111	112	115	95	117	122	80	81	82	83	84	87	88	89	90	91	116	125	132	0	69	3482.31	179.685	0	22	2	92	2.33333333333333	42
933000320858573	MTF134B_10MTF134B_8	mtf	F	C22	albino	124	119	NA	NA	98	99	100	101	102	105	106	107	108	109	113	114	115	116	95	120	127	81	84	85	86	87	88	91	92	93	94	121	122	161	0	72	1262	227	0	2	7.33333333333333	48.5	1.66666666666667	34.25
933000320188769	_2	other	F	C16	brn_hood	120	92	NA	NA	70	71	72	73	77	78	79	80	81	84	85	86	87	88	67	92	99	53	56	57	58	59	60	63	64	65	66	93	94	105	294	44	211.5	167	10	28	94.3333333333333	123.25	22	23.25
933000320499821	MTF134B_9MTF134D_15	mtf	M	C18	brn_hood	255	109	NA	NA	89	90	91	94	95	96	97	98	101	102	103	104	105	108	88	109	116	70	73	74	75	76	77	81	82	83	84	110	111	123	0	61	242.5	166	10	17	49.6666666666667	114.75	0.666666666666667	0.5
933000320188746	_10_16	other	M	C16	blk_hood	208	99	NA	NA	77	78	79	80	84	85	86	87	88	91	92	93	94	95	74	99	106	60	63	64	65	66	67	70	71	72	73	100	101	113	0	52	375	242	8	25	57.6666666666667	93	26.3333333333333	9.75
933000320045652	MED1112_13_5	med	F	C07	brn_hood	145	107	67	116	85	86	87	88	91	92	93	94	95	99	100	101	102	105	84	106	113	70	71	72	73	74	77	78	79	80	81	107	108	119	0	56	202.5	212	0	11	17.6666666666667	84.25	3.66666666666667	5
933000320047275	BSB273B_5BSB273E_5	bsb	M	C08	black	136	99	55	107	79	80	83	84	85	86	87	NA	91	92	93	94	97	98	78	99	105	62	63	64	65	66	69	70	71	76	77	100	101	111	0	49	831	301	4	2	6.66666666666667	30.5	1.66666666666667	5.75
933000320048605	BSB273B_15BSB273D_8	bsb	M	C13	blk_hood	256	108	NA	NA	86	87	88	89	90	93	94	95	96	97	100	101	102	103	83	104	111	69	72	73	74	75	76	79	80	81	82	108	109	117	0	62	365.5	223.5	2	5	26.3333333333333	81.5	5	1
933000120138592	Q3_6_1 _15	other	M	C04	blk_hood	173	NA	49	102	67	68	69	70	71	72	73	74	75	76	77	78	79	80	66	88	91	52	53	54	55	56	59	60	61	62	63	87	97	143	0	46	NA	NA	NA	NA	1.33333333333333	0	0.698976227245222	0.0992851139033989
933000320047863	BSB273B_7	bsb	F	C10	brn_hood	162	118	70	126	96	97	98	99	100	104	105	106	107	110	111	112	113	114	93	118	124	75	78	79	82	85	86	89	90	91	92	119	120	127	0	61	235	227	12	30	82	97.75	5.33333333333333	3.25
933000320858458	MTF134B_11MTF134E_6	mtf	M	C22	blk_hood	249	115	NA	NA	94	95	96	97	98	101	102	103	104	105	109	110	111	112	91	116	123	77	80	81	82	83	84	87	88	89	90	117	118	131	0	69	221	249	15	28	95.3333333333333	90.75	33.6666666666667	9
933000320188367	_12_2	other	F	C16	brown	130	92	NA	NA	70	71	72	NA	77	78	79	80	81	84	85	86	87	88	67	92	99	53	56	57	58	59	60	63	64	65	66	93	94	130	294	45	NA	177	0	37	0	126	0	11
933000320047277	BSB273B_11BSB273D_11	bsb	M	C08	albino	198	106	62	114	86	87	90	91	92	93	94	97	98	99	100	101	104	105	85	106	112	69	70	71	72	73	76	77	78	83	84	107	108	119	0	56	90	249.5	1	2	11.6666666666667	60.5	2.66666666666667	5.75
933000120138644	K1_3_3	other	F	C03	brown	184	116	77	130	96	97	98	101	102	103	104	105	108	109	110	111	112	115	95	117	122	80	81	82	83	84	87	88	89	90	91	116	125	161	0	69	122.25	108.42	22	37	150	150.25	46.3333333333333	61.5
933000320499857	MTF134B_11MTF134D_2	mtf	M	C19	black	268	122	NA	NA	94	95	96	99	100	101	106	107	108	113	114	115	116	117	93	121	138	78	79	80	81	82	85	86	87	88	89	122	123	134	0	65	270	259	2	0	46.6666666666667	24.75	5.33333333333333	1.5
933000320188285	_1_11	other	M	C16	brn_hood	229	99	NA	NA	77	78	79	80	84	85	86	87	88	91	92	93	94	95	74	99	106	60	63	64	65	66	67	70	71	72	73	100	101	137	0	52	423	234.5	3	15	34	86.5	21	17.25
933000320187982	_14_2	other	F	C16	blk_hood	123	96	NA	NA	74	75	76	77	81	82	83	84	85	88	89	90	91	92	71	96	103	57	60	61	62	63	64	67	68	69	70	97	98	134	0	48	127	94.5	24	55	146	227.25	22	8.75
933000120138582	_4_6	other	F	C04	blk_hood	132	NA	49	102	67	68	69	70	73	74	75	76	77	80	81	82	83	84	66	88	91	52	53	54	55	56	59	60	61	62	63	87	97	104	0	45	177	164	18	27	118.333333333333	131	8.66666666666667	2.5
933000320047126	BSB273B_12	bsb	F	C08	brown	150	108	64	116	88	89	92	93	94	95	96	99	100	101	102	103	106	107	87	108	114	71	72	73	74	75	78	79	80	85	86	109	110	120	0	57	110	2140	7	3	175.333333333333	8	18.3333333333333	9
933000120138750	MED1110_9Q3_1	med	M	C05	albino	189	111	72	125	90	91	92	93	96	97	98	99	100	103	104	105	106	107	89	112	117	75	76	77	78	79	82	83	84	85	86	111	120	132	0	63	293.224999999999	181.845	6	25	55.6666666666667	118	19	2.5
933000320858504	MTF134B_16MTF134D_8	mtf	M	C22	brown	255	119	NA	NA	98	99	100	101	102	105	106	107	108	109	113	114	115	116	95	120	127	81	84	85	86	87	88	91	92	93	94	121	122	135	0	73	211	195	5	NA	82	113	10.3333333333333	3.5
933000320048809	BSB273B_11BSB273D_1	bsb	M	C14	brown	222	70	NA	NA	80	81	82	85	86	87	88	89	92	93	94	95	96	99	79	100	107	65	66	67	68	71	72	73	74	75	78	102	103	179	0	58	211	186	1	28	89.6666666666667	116.25	38	16
933000120138724	MED1110_11MED9999_1	med	M	C05	black	295	113	74	127	92	93	94	95	96	97	98	99	100	101	102	103	104	105	91	114	119	77	79	80	81	82	83	84	85	86	87	113	122	134	0	65	NA	NA	NA	NA	16.6666666666667	15	0.0219552326405914	3.69088594485123
933000320045653	MED1112_7_7	med	F	C07	brn_hood	160	107	67	116	85	86	87	88	91	92	93	94	95	99	100	101	102	105	84	106	113	70	71	72	73	74	77	78	79	80	81	107	108	119	0	56	173	157	12	30	119.333333333333	131	15.3333333333333	17.75
933000320500441	MTF134B_3	mtf	F	C18	brn_hood	148	113	NA	NA	93	94	95	98	99	100	101	102	105	106	107	108	109	112	92	113	120	74	77	78	79	80	81	85	86	87	88	114	115	168	0	63	NA	180	0	8	0	17.25	0	1.75
933000320047581	BSB273B_10BSB273D_16	bsb	M	C09	black	157	102	60	112	82	83	84	85	88	89	90	91	92	95	96	97	98	99	81	102	106	67	68	69	70	71	74	75	76	77	78	103	104	118	0	54	375	NA	9	NA	56.6666666666667	NA	5.66666666666667	NA
933000320499970	MTF134B_6MTF134_14	mtf	F	C18	blk_hood	146	106	NA	NA	86	87	88	91	92	93	94	95	98	99	100	101	102	105	85	106	113	67	70	71	72	73	74	78	79	80	81	107	108	161	0	57	260.5	170	6	23	65	119.25	8.33333333333333	5.5
933000320047342	BSB273B_15BSB273D_5	bsb	M	C09	blk_hood	243	104	62	114	84	85	86	87	90	91	92	93	94	97	98	99	100	101	83	104	108	69	70	71	72	73	76	77	78	79	80	105	106	149	0	56	189	162	3	8	73.6666666666667	124.25	2.66666666666667	1.25
933000320047040	BSB273B_13BSB273D_3	bsb	M	C09	black	187	106	64	116	86	87	88	89	92	93	94	95	96	99	100	101	102	103	85	106	110	71	72	73	74	75	78	79	80	81	82	107	108	122	0	58	179	195	2	26	101.333333333333	110	23.6666666666667	8.75
933000320186959	BSB273B_7	bsb	F	C11	brn_hood	161	110	NA	NA	114	116	117	118	121	122	123	124	125	128	129	130	131	132	89	136	143	74	75	79	80	81	82	NA	86	87	88	137	138	170	0	65	202	180	11	31	92.6666666666667	118.5	36.3333333333333	13.75
933000320048223	BSB273B_3BSB273_3	bsb	F	C13	brown	170	98	NA	NA	76	77	78	79	80	83	84	85	86	87	90	91	92	93	73	94	101	59	62	63	64	65	66	69	70	71	72	98	99	108	0	51	48	275	14	19	86	69	66.3333333333333	13.5
933000320047293	BSB273B_15BSB273_15	bsb	M	C08	brown	201	106	62	114	86	87	90	91	92	93	94	NA	98	99	100	101	104	105	85	106	112	69	70	71	72	73	76	77	78	83	84	107	108	118	0	56	546	85	3	5	19.6666666666667	66.25	1.66666666666667	7.25
933000320047864	BSB273B_12BSB273D_2	bsb	M	C10	brown	245	118	70	126	96	97	98	99	100	104	105	106	107	110	111	112	113	114	93	118	124	75	78	79	82	82	86	89	90	91	92	119	120	127	0	62	383	242	3	1	34.6666666666667	72.75	10	11.25
933000320047889	BSB273B_12BSB273D_10	bsb	M	C10	blk_hood	267	117	69	125	95	96	97	98	99	103	104	105	106	109	110	111	112	113	92	117	123	74	77	78	81	81	85	88	89	90	91	118	119	127	0	61	306	277	16	21	68.6666666666667	80.25	13.3333333333333	2
933000320500100	BSB273B_8BSB273_12	bsb	F	C17	blk_hood	153	107	NA	NA	85	86	87	88	89	93	94	95	96	100	101	102	103	106	82	107	114	68	71	72	73	74	75	78	79	80	81	108	109	128	0	58	223.5	205	19	26	92.3333333333333	101.75	2.33333333333333	7.25
933000120138391	_2_3	other	F	C04	black	140	NA	56	109	74	75	76	77	80	81	82	83	84	87	88	89	90	91	73	95	98	59	60	61	62	63	66	67	68	69	70	94	104	110	0	52	273	169	8	29	48.6666666666667	124.75	7.66666666666667	26.5
933000120138684	MED1110_6	med	F	C05	brown	155	116	77	130	95	96	97	98	101	102	103	104	105	108	109	110	111	112	94	117	122	80	81	82	83	84	87	88	89	90	91	116	125	138	0	67	203	187	18	7	104.666666666667	113.75	14.3333333333333	2
933000320045791	MED1114_9_11	med	M	C07	albino	220	112	72	121	90	91	92	93	96	97	98	99	100	104	105	106	107	110	89	111	118	75	76	77	78	79	82	83	84	85	86	112	113	124	0	62	650.5	181	4	9	32.3333333333333	84	2	3.75
933000320048615	BSB273B_3	bsb	F	C13	black	157	107	NA	NA	85	86	87	88	89	92	93	94	95	96	99	100	101	102	82	103	110	68	71	72	73	74	75	78	79	80	81	107	108	149	0	60	198	164	13	21	103	129.75	14.3333333333333	2.75
933000320524295	MTF134B_15MTF134D_15	mtf	M	C19	blk_hood	247	114	NA	NA	86	87	88	91	92	93	98	99	100	105	106	107	108	109	85	113	130	70	71	72	73	74	77	78	79	80	81	114	115	126	0	58	251	209	7	18	45	86.25	4	13.25
933000320048539	BSB273B_1BSB273_1	bsb	F	C13	albino	130	98	NA	NA	76	77	78	79	80	83	84	85	86	87	90	91	92	93	73	94	101	59	62	63	64	65	66	69	70	71	72	98	99	107	0	51	141	135	9	22	93.3333333333333	121.25	45.6666666666667	32.25
933000320188252	BSB273B_16BSB273E_6	bsb	M	C15	black	202	107	NA	NA	86	87	88	92	93	94	95	98	99	100	101	102	105	106	85	107	113	60	63	64	65	72	77	78	79	80	81	108	109	150	0	53	292	226	7	8	65.3333333333333	88.75	21	42.25
933000120138300	K2_1_7	other	F	C02	black	129	NA	50	103	66	67	68	71	71	73	73	75	78	79	80	81	82	85	65	86	94	51	52	52	53	57	57	59	60	60	61	86	94	138	0	43	2054.07	184.049999999999	1	14	3.33333333333333	25.25	1.66666666666667	3.75
933000320047941	BSB273B_14BSB273E_12	bsb	M	C10	black	237	118	NA	NA	NA	97	98	99	100	104	105	106	107	110	111	112	113	114	93	118	124	75	78	NA	82	82	86	89	90	91	92	119	120	155	0	62	308	211	NA	25	49.5532667362059	105.25	18.8707076919061	14.25
933000320795452	MTF134B_9MTF134_15	mtf	M	C21	blk_hood	253.5	86	NA	NA	107	108	109	112	113	NA	115	119	120	121	122	123	126	127	106	128	135	91	91	92	93	94	95	99	100	101	102	129	130	141	0	71	202.5	159	19	20	107.666666666667	134	18.6666666666667	3.75
933000320187894	BSB273B_8BSB273_8	bsb	F	C15	blk_hood	126	106	NA	NA	85	86	87	91	92	93	94	97	98	99	100	101	104	105	84	106	112	59	62	63	64	71	76	77	78	79	80	107	108	120	0	51	162.5	140.5	19	37	127	145.5	25.3333333333333	4.75
933000320858399	MTF134B_16MTF134E_12	mtf	M	C22	brown	236	112	NA	NA	91	92	93	94	95	98	99	100	101	102	106	107	108	109	88	113	120	74	77	78	79	80	81	84	85	86	87	114	115	128	0	66	4492	373	1	0	2	35	0	0.5
933000320047333	BSB273B_5BSB273_5	bsb	F	C09	brn_hood	132	104	62	114	84	85	86	87	90	91	92	93	94	97	98	99	100	101	83	104	108	69	70	71	72	73	76	77	78	79	80	105	106	120	0	55	748	690	7	7	12	5.75	2.66666666666667	1.5
933000320048647	BSB273B_5BSB273_5	bsb	F	C14	brn_hood	132	63	NA	NA	73	74	75	78	79	80	81	82	85	86	87	88	89	92	72	93	100	58	59	60	61	64	65	66	67	68	71	95	96	170	0	51	456	234	3	9	17.3333333333333	69	9	11.25
933000120138656	_1 _11	other	M	C04	blk_hood	178	NA	53	106	71	72	73	74	75	76	79	80	81	84	85	86	87	88	70	92	95	56	57	58	59	60	61	62	63	64	65	91	101	108	0	50	354.885	149.8	11	24	45	140	8.33333333333333	18
933000320187215	BSB273B_6BSB273_14	bsb	F	C11	blk_hood	150	104	NA	NA	108	110	111	112	115	116	117	118	119	122	123	124	125	126	83	130	137	68	69	73	74	75	76	NA	80	81	82	131	132	164	0	59	280	221	6	15	73.3333333333333	80.25	19	22.75
933000120138715	K1_6MED1110_6	med	F	C05	brn_hood	163	111	72	125	90	91	92	93	96	97	98	NA	100	103	104	105	106	NA	89	NA	117	75	76	77	78	79	82	83	84	85	86	111	120	132	0	62	2264.7	161.565	2	NA	2.33333333333333	100.161881360152	0.666666666666667	36.0754867374524
933000320795409	MTF134B_16MTF134D_8	mtf	M	C21	blk_hood	239.3	86	NA	NA	107	108	109	112	113	114	115	119	120	121	122	123	126	127	106	128	135	88	91	92	93	94	95	99	100	101	102	129	130	141	0	71	148	132	1	39	92.3333333333333	123.25	21.3333333333333	15.25
933000320187976	_15_3	other	F	C16	black	146	96	NA	NA	74	75	76	77	81	82	83	84	85	88	89	90	91	92	71	96	103	57	60	61	62	63	64	67	68	69	70	97	98	109	0	48	1954	291	3	22	8.66666666666667	59.75	6	9
933000120117338	K2_3_10	other	M	C01	blk_hood	280	NA	NA	124	93	94	95	96	99	99	101	102	103	106	107	108	109	110	92	114	117	78	79	80	81	82	85	86	87	88	89	NA	122	127	0	71	303.365	178.26	4	10	55.6666666666667	114.5	4.66666666666667	11.25
933000320045670	MED1114_6_16	med	M	C07	black	185	107	67	116	85	86	87	88	91	92	93	94	95	99	100	101	102	105	84	106	113	70	71	72	73	74	77	78	79	80	81	107	108	120	0	57	2138	579	1	4	3.33333333333333	20.25	0.666666666666667	0
933000320047584	BSB273B_7	bsb	F	C09	albino	122	101	59	111	81	82	83	84	87	88	89	90	91	94	95	96	97	98	80	101	105	66	67	68	69	70	73	74	75	76	77	102	103	117	0	52	208	174	0	2	28.3333333333333	79	17.3333333333333	19.75
933000320524291	MTF134B_1MTF134_5	mtf	F	C19	brn_hood	146	114	NA	NA	86	87	88	91	92	93	98	99	100	105	106	107	108	109	85	113	130	70	71	72	73	74	77	78	79	80	81	114	115	126	0	57	144.5	140	26	26	145	138.75	8	19.75
933000120138295	K1_1_1	other	F	C02	albino	123	NA	51	104	67	68	69	72	72	74	74	76	79	80	81	82	83	86	66	87	95	52	53	53	54	58	58	60	61	62	62	87	95	108	0	44	180.09	177.91	22	28	117.333333333333	122	16.6666666666667	25
933000120138342	K3_3_16	other	M	C02	blk_hood	175	NA	58	111	74	75	76	79	79	81	81	83	86	87	88	89	90	93	73	94	102	59	60	60	61	65	65	67	68	68	69	94	102	114	0	51	182.650000000001	218.53	16	16	108.333333333333	95.25	54.3333333333333	1.25
933000320188704	BSB273B_14BSB273E_6	bsb	M	C17	blk_hood	250	105	NA	NA	83	84	85	86	87	91	92	93	94	98	99	100	101	104	80	105	112	66	69	70	71	72	73	76	77	78	79	106	107	163	0	57	250	249	2	20	49	89.5	4	4.75
933000120124699	_1 _14_6	other	F	C01	brn_hood	189	NA	NA	118	87	88	89	90	93	93	95	96	97	100	101	102	103	104	86	108	111	73	74	75	76	77	78	79	80	81	82	NA	116	121	0	65	1450	49	1	45	0.666666666666667	201.5	1	448.5
933000120138347	K2_3_10	other	M	C02	brown	210	NA	63	116	79	80	81	84	84	86	86	88	91	92	93	94	95	98	78	99	107	64	65	65	66	70	70	72	73	73	74	99	107	119	0	56	209.33	161.419999999998	8	19	49.3333333333333	133.25	24.6666666666667	14.25
933000320187246	BSB273B_1	bsb	F	C11	brn_hood	169	109	NA	NA	113	115	116	117	120	121	122	123	124	127	128	129	130	131	88	135	142	73	74	78	79	80	81	NA	85	86	87	136	137	169	0	64	322.5	223.5	9	36	69	98	14	2
933000320048613	BSB273B_13BSB273D_6	bsb	M	C13	blk_hood	230	108	NA	NA	86	87	88	89	90	93	94	95	96	97	100	101	102	103	83	104	111	69	72	73	74	75	76	79	80	81	82	108	109	118	0	62	284	179	9	33	70.3333333333333	118.5	11.6666666666667	9.75
933000320047268	BSB273B_9BSB273_9	bsb	F	C08	blk_hood	132	100	56	108	80	81	84	85	86	87	88	91	92	93	94	95	98	99	79	100	106	63	64	65	66	67	70	71	72	77	78	101	102	130	0	49	211	191	16	27	99.3333333333333	112.75	1.33333333333333	3.5
933000320499823	MTF134B_1MTF134_1	mtf	F	C18	brn_hood	161	109	NA	NA	89	90	91	94	95	96	97	98	101	102	103	104	105	108	88	109	116	70	73	74	75	76	77	81	82	83	84	110	111	123	0	60	126	121	1	11	61	86.75	6	15.75
933000320188648	BSB273B_15BSB273D_10	bsb	M	C17	blk_hood	253	110	NA	NA	88	89	90	91	92	96	97	98	99	103	104	105	106	109	85	110	117	71	74	75	76	77	78	81	82	83	84	111	112	131	0	62	272	179	3	24	66	116.25	3	4.5
933000320187095	BSB273B_14BSB273B_6	bsb	F	C11	brn_hood	142	105	NA	NA	109	111	112	113	116	117	118	119	120	123	124	125	126	127	84	131	138	69	70	74	75	76	77	NA	81	82	83	132	133	165	0	60	157.5	196	34	12	107	105.25	184.333333333333	18
933000120138394	K3_4_9	other	M	C03	brn_hood	256	106	67	120	86	87	88	91	92	93	94	95	98	99	100	101	102	105	85	107	112	70	71	72	73	74	77	78	79	80	81	106	115	121	0	59	438.17	175.9	2	9	13.6666666666667	112.25	4.66666666666667	12
933000120138666	_1_12	other	F	C04	brown	117	NA	53	106	71	72	73	74	77	78	79	80	81	84	85	86	87	88	70	92	95	56	57	58	59	60	63	64	65	66	67	91	101	147	0	49	176	173	12	30	110.333333333333	126.25	21.3333333333333	12.75
933000320524289	MTF134B_12MTF134E_5	mtf	M	C19	brn_hood	232	114	NA	NA	86	87	88	91	92	93	98	99	100	105	106	107	108	109	85	113	130	70	71	72	73	74	77	78	79	80	81	114	115	126	0	58	202	206	17	32	102.666666666667	106.75	7.66666666666667	4.75
933000320047165	BSB273B_1	bsb	F	C09	black	124	96	54	106	76	77	78	79	82	83	84	85	86	89	90	91	92	93	75	96	100	61	62	63	64	65	68	69	70	71	72	97	98	111	0	47	2970	164	0	10	3.66666666666667	72.75	0.666666666666667	9.75
933000320187876	BSB273B_13BSB273E_3	bsb	M	C15	brn_hood	204	106	NA	NA	85	86	87	91	92	93	94	97	98	99	100	101	104	105	84	106	112	59	62	63	64	71	76	77	78	79	80	107	108	149	0	52	256	132	12	48	69	131	2.66666666666667	60.5
933000320187311	BSB273B_12BSB273D_12	bsb	M	C11	blk_hood	220	102	NA	NA	106	108	109	110	113	114	115	116	117	120	121	122	123	124	81	128	135	66	67	71	72	73	74	NA	78	79	80	129	130	162	0	58	133	3513	2	0	20.3333333333333	2	14	0.25
933000320049155	BSB273B_14BSB273E_4	bsb	M	C14	black	221	63	NA	NA	73	74	75	78	79	80	81	82	NA	86	87	88	89	92	72	93	100	58	59	60	61	64	65	66	67	68	71	95	96	172	0	52	324	197	7	6	62.6666666666667	88.75	27	7
933000320047341	BSB273B_9BSB273_15	bsb	M	C09	brown	207	104	62	114	84	85	86	87	90	91	92	93	94	97	98	99	100	101	83	104	108	69	70	71	72	73	76	77	78	79	80	105	106	149	0	56	219	113	15	22	94.6666666666667	133.5	9	13.75
933000320047172	BSB273B_10BSB273E_8	bsb	M	C09	albino	151	96	54	106	76	77	78	79	82	83	84	85	86	89	90	91	92	93	75	96	100	61	62	63	64	65	68	69	70	71	72	97	98	111	0	48	1084.5	245	0	10	11.6666666666667	85.25	3.33333333333333	25.25
933000320524286	MTF134B_11MTF134E_3	mtf	M	C19	black	218	114	NA	NA	86	87	88	91	92	93	98	99	100	105	106	107	108	109	85	113	130	70	71	72	73	74	77	78	79	80	81	114	115	126	0	58	NA	959	1	5	1	10	0	0
933000120138398	_6	other	F	C03	brown	115	106	67	120	86	87	88	91	92	93	94	95	98	99	100	101	102	105	85	107	112	70	71	72	73	74	77	78	79	80	81	106	115	121	0	60	226.5	223	7	21	62.3333333333333	91.5	115	7
933000320187892	BSB273B_15BSB273E_5	bsb	M	C15	black	186	105	NA	NA	84	85	86	90	91	92	93	96	97	98	99	100	103	104	83	105	111	58	61	62	63	70	75	76	77	78	79	106	107	119	0	51	284	174	3	11	56	112.5	15.3333333333333	17.5
933000320048145	BSB273B_11BSB273B_3	bsb	F	C13	blk_hood	145	125	NA	NA	103	104	105	106	107	110	111	112	113	114	117	118	119	120	100	121	128	86	89	90	91	92	93	96	97	98	99	125	126	134	0	78	192	132	11	13	91	155.25	40.3333333333333	26.5
933000320499858	MTF134B_3MTF134B_5	mtf	F	C19	albino	175	122	NA	NA	94	95	96	99	100	101	106	107	108	113	114	115	116	117	93	121	138	78	79	80	81	82	85	86	87	88	89	122	123	134	0	64	207.5	189	6	0	50.3333333333333	57	28.6666666666667	12
933000120138575	K2_4_11	other	M	C03	black	183	110	71	124	90	91	92	95	96	97	98	99	102	103	104	105	106	109	89	111	116	74	75	76	77	78	81	82	83	84	85	110	119	155	0	64	241.52	189.119999999999	6	25	52.6666666666667	109.75	32.6666666666667	7.25
933000320188640	BSB273B_6BSB273_2	bsb	F	C17	black	158	109	NA	NA	87	88	89	90	91	95	96	97	98	102	103	104	105	108	84	109	116	70	73	74	75	76	77	80	81	82	83	110	111	130	0	59	239	170	3	33	36	122	12.3333333333333	10.25
933000320499674	MTF134B_14MTF134B_3	mtf	F	C19	black	171	117	NA	NA	89	90	91	94	95	96	101	102	103	108	109	110	111	112	88	116	133	73	74	75	76	77	80	81	82	83	84	117	118	129	0	59	146	187	1	13	83.6666666666667	112.5	1	0.25
933000320047019	BSB273B_9BSB273E_7	bsb	M	C09	albino	220	98	56	108	78	79	80	81	84	85	86	87	88	91	92	93	94	95	77	98	102	63	64	65	66	67	70	71	72	73	74	99	100	143	0	50	291	207	4	16	62	107.25	8.66666666666667	2.75
933000120138302	Q3_4_13	other	M	C02	albino	169	NA	51	104	67	68	69	72	72	74	74	76	79	80	81	82	83	86	66	87	95	52	53	53	54	58	58	60	61	61	62	87	95	139	0	45	1476.44	244.960000000001	5	15	10.6666666666667	73.5	0.666666666666667	17.25
933000320046920	BSB273B_5BSB273D_5	bsb	M	C08	blk_hood	214	105	61	113	85	86	89	90	91	92	93	96	97	98	99	100	103	104	84	105	111	68	69	70	71	72	75	76	77	82	83	106	107	118	0	55	2049	80	0	2	2.66666666666667	2	0.333333333333333	0
933000320047871	BSB273_15	bsb	M	C10	albino	279	119	71	127	97	98	99	100	101	105	106	107	108	111	112	NA	114	115	94	119	NA	76	79	80	83	83	87	90	91	92	93	NA	NA	NA	0	63	245	NA	14	NA	89	NA	27	NA
933000120117325	Q3_1_1 _10	other	M	C01	brn_hood	267	NA	NA	117	86	87	88	89	92	92	94	95	96	99	100	101	102	103	85	107	110	71	72	73	74	75	78	79	80	81	82	NA	115	121	0	64	4246.5	183.85	0	28	3.33333333333333	116.25	0	3.25
933000320048995	BSB273B_16BSB273E_6	bsb	M	C14	brown	182	61	NA	NA	71	72	73	76	77	78	79	80	83	84	85	86	87	90	70	91	98	56	57	58	59	62	63	64	65	66	69	93	94	170	0	50	299	207	4	0	53.3333333333333	54	7.33333333333333	1.5
933000320500430	MTF134B_15MTF134B_7	mtf	F	C18	brown	156	110	NA	NA	90	91	92	95	96	97	98	99	102	103	104	105	106	109	89	110	117	71	74	75	76	77	78	82	83	84	85	111	112	123	0	61	4077	138	2	30	2.66666666666667	147.75	0.666666666666667	20.5
933000320187996	_11	other	M	C16	brown	175	97	NA	NA	75	76	77	78	82	83	84	85	86	89	90	91	92	93	72	97	104	58	61	62	63	64	65	68	69	70	71	98	99	135	0	51	303	212	5	12	34.3333333333333	90.25	11	5.25
933000320046099	MED1112_15_9	med	M	C07	albino	252	109	69	118	87	88	89	90	93	94	95	96	97	101	102	103	104	107	86	108	115	72	73	74	75	76	79	80	81	82	83	109	110	121	0	59	1912	217.5	2	22	7.66666666666667	102	0.666666666666667	1.75
933000320795670	MTF134B_10MTF134B_8	mtf	F	C21	brn_hood	158.8	82	NA	NA	103	104	105	108	109	110	111	115	116	117	118	119	122	123	102	124	131	84	87	88	89	90	91	95	96	97	98	125	126	138	0	66	6332	246	0	8	1	65.75	0.333333333333333	4.75
933000320047127	BSB273B_6BSB273_6	bsb	F	C08	brown	142	108	64	116	88	89	92	93	94	95	96	99	100	101	102	103	106	107	87	108	114	71	72	73	74	75	78	79	80	85	86	109	110	120	0	57	182	183	4	27	65.3333333333333	118.25	49.3333333333333	21
933000320499680	MTF134B_2MTF134_2	mtf	F	C18	brown	157	109	NA	NA	89	90	91	94	95	96	97	98	101	102	103	104	105	108	88	109	116	70	73	74	75	76	77	81	82	83	84	110	111	122	0	60	204	133	16	0	101.333333333333	93	25	0.75
933000320186803	BSB273B_10BSB273D_16	bsb	M	C10	black	227	118	70	126	96	97	98	99	100	104	105	106	107	110	111	112	113	114	93	118	124	75	78	79	82	82	86	89	90	91	92	119	120	127	0	62	315	193	4	29	37.6666666666667	110.5	11.3333333333333	12.75
933000320524212	MTF134B_7MTF134_11	mtf	F	C19	brn_hood	150	112	NA	NA	84	85	86	89	90	91	96	97	98	103	104	105	106	107	83	111	128	68	69	70	71	72	75	76	77	78	79	112	113	124	0	55	120	141	18	41	141.666666666667	149.25	75.6666666666667	31.25
933000320186800	BSB273B_11BSB273E_9	bsb	M	C10	albino	242	115	67	123	93	94	95	96	97	101	102	103	104	107	108	109	110	111	90	115	121	72	75	76	79	79	83	86	87	88	89	116	117	124	0	59	610.5	248.5	2	22	26.3333333333333	89	2.66666666666667	13
933000320048622	BSB273B_1	bsb	F	C13	brn_hood	165	108	NA	NA	86	87	88	89	NA	93	94	95	96	97	100	101	102	103	83	104	111	69	72	73	74	75	76	79	80	81	82	108	109	117	0	61	184	170	18	32	117	122.25	27	22.5
933000320188739	_1_9	other	F	C16	brown	138	100	NA	NA	78	79	80	81	85	86	87	88	89	92	93	94	95	96	75	100	107	61	64	65	66	67	68	71	72	73	74	101	102	138	0	52	178	210	7	16	117.666666666667	101.5	48	23
933000120138577	_1 _13	other	M	C03	black	272	110	71	124	90	91	92	93	94	95	96	97	98	99	100	101	102	103	89	111	116	74	75	76	77	78	79	80	81	82	83	110	119	155	0	63	NA	NA	NA	NA	112	107.75	13.6412333179765	NA
933000320188613	_5	other	F	C16	blk_hood	147	97	NA	NA	75	76	77	78	82	83	84	85	86	89	90	91	92	93	72	97	104	58	61	62	63	64	65	68	69	70	71	98	99	111	0	49	383.5	228	5	14	25.6666666666667	82.25	14	16.75
933000320499690	MTF134B_16MTF134E_6	mtf	M	C18	blk_hood	276	110	NA	NA	90	91	92	95	96	97	98	99	102	103	104	NA	106	109	89	110	117	71	74	75	76	77	78	82	83	84	85	111	112	124	0	63	206	227	12	NA	102.333333333333	88.7478178941561	3.66666666666667	2.54092063048887
933000320047897	BSB273B_15BSB273B_7	bsb	F	C10	blk_hood	160	117	69	125	95	96	97	98	99	103	104	105	106	109	110	111	112	113	92	117	123	74	77	78	81	84	85	88	89	90	91	118	119	154	0	60	188	156	18	29	113.666666666667	140.75	5.66666666666667	12.25
933000320188491	BSB273D_2	bsb	M	C17	black	257	112	NA	NA	90	91	92	93	94	98	99	100	101	105	106	NA	NA	NA	87	NA	NA	73	76	77	78	79	80	83	84	85	86	NA	NA	NA	0	63	NA	NA	NA	NA	NA	NA	NA	NA
933000320500201	MTF134B_13MTF134D_12	mtf	M	C19	brn_hood	268	118	NA	NA	90	91	92	95	96	97	102	103	104	109	110	111	112	113	89	117	134	74	75	76	77	78	81	82	83	84	85	118	119	130	0	62	236	180	5	1	68	29.25	19	1
933000320047017	BSB273B_13BSB273B_5	bsb	F	C09	albino	140	98	56	108	78	79	80	81	84	85	86	87	88	91	92	93	94	95	77	98	102	63	64	65	66	67	70	71	72	73	74	99	100	143	0	49	160	151	2	18	52.6666666666667	131.75	12.6666666666667	31
933000320048778	BSB273B_4	bsb	F	C14	blk_hood	175	70	NA	NA	80	81	82	85	86	87	88	89	92	93	94	95	96	99	79	100	107	65	66	67	68	71	72	73	74	75	78	102	103	177	0	57	104	204	22	28	100.666666666667	103.75	28.6666666666667	4.5
933000320500428	MTF134B_1MTF134B_9	mtf	F	C18	blk_hood	176	111	NA	NA	91	92	93	96	97	98	99	100	103	104	105	106	107	110	90	111	118	72	75	76	77	78	79	83	84	85	86	112	113	166	0	61	179	171	14	18	98.6666666666667	114.5	17	9.25
933000320047104	BSB273B_2BSB273D_2	bsb	M	C08	black	152	100	56	108	80	81	84	85	86	87	88	91	92	93	94	95	98	99	79	100	106	63	64	65	66	67	70	71	72	77	78	101	102	130	0	50	965.5	1376	2	1	11.6666666666667	3.75	1.33333333333333	0.25
933000320047150	BSB273B_1BSB273E_1	bsb	M	C08	blk_hood	222	108	64	116	88	89	92	93	94	95	96	99	100	101	102	103	106	107	87	108	114	71	72	73	74	75	78	79	80	85	86	109	110	121	0	58	326	220	10	8	53.3333333333333	56.25	10.6666666666667	3.5
933000320047162	BSB273B_13BSB273E_3	bsb	M	C09	albino	187	96	54	106	76	77	78	79	82	83	84	85	86	89	90	91	92	93	75	96	100	61	62	63	64	65	68	69	70	71	72	97	98	111	0	48	1749	171	4	5	10.3333333333333	111	2.66666666666667	7.5
933000120138557	K3_6_11	other	M	C03	albino	268	110	71	124	90	91	92	95	96	97	98	99	102	103	104	105	106	109	89	111	116	74	75	76	77	78	81	82	83	84	85	110	119	125	0	63	233.895	179.25	11	29	84.3333333333333	120.25	12.3333333333333	3.75
933000120138730	MED1110_15MED9999_1	med	M	C05	brn_hood	238	111	72	125	90	91	92	93	94	95	96	97	98	99	100	101	102	103	89	112	117	75	77	78	79	80	81	82	83	84	85	111	120	167	0	63	NA	NA	NA	NA	14.6666666666667	69	3.54139347438423	NA
933000320045990	MED1113_12MED1114_6_14	med	M	C07	albino	200	114	74	123	92	93	94	95	98	99	100	101	102	106	107	108	109	112	91	113	120	77	78	79	80	81	84	85	86	87	88	114	115	126	0	64	292	173.5	3	18	14.6666666666667	100.5	5.33333333333333	5.25
933000320186877	BSB273B_6BSB273_6	bsb	F	C11	black	149	105	NA	NA	109	111	112	113	116	117	118	119	120	123	124	125	126	127	84	131	138	69	70	74	75	76	77	NA	81	82	83	132	133	165	0	60	211	194	16	14	90.6666666666667	108.25	16.3333333333333	22
933000320858341	MTF134B_2MTF134_5	mtf	F	C22	brown	166	116	NA	NA	95	96	97	98	99	102	103	104	105	106	110	111	112	113	92	117	124	78	81	82	83	84	85	88	89	90	91	118	119	158	0	69	166.5	172	9	11	117	104	64	53
933000320188270	BSB273B_9BSB273E_7	bsb	M	C15	albino	197	107	NA	NA	86	87	88	92	93	94	95	98	99	100	101	102	105	106	85	107	113	60	63	64	65	72	77	78	79	80	81	108	109	121	0	53	216	171	8	40	96	129.25	51.6666666666667	6.25
933000120138642	_10_2	other	F	C03	brn_hood	149	116	77	130	96	97	98	101	102	103	104	105	108	109	110	111	112	115	95	117	122	80	81	82	83	84	87	88	89	90	91	116	125	161	0	69	242	227	11	23	82.3333333333333	97.25	31.6666666666667	20
933000320188372	_15_16	other	M	C16	brn_hood	191	93	NA	NA	71	72	73	74	78	79	80	81	82	85	86	87	88	89	68	93	100	54	57	58	59	60	61	64	65	66	67	94	95	131	264	47	195	164	18	35	110	80.25	2	9.75
933000320499672	MTF134B_13MTF134B_2	mtf	F	C19	albino	180	117	NA	NA	89	90	91	94	95	96	101	102	103	108	109	110	111	112	88	116	133	73	74	75	76	77	80	81	82	83	84	117	118	129	0	59	157.5	172.5	6	11	121	118.5	24	4.75
933000320046915	BSB273B_8BSB273D_8	bsb	M	C08	blk_hood	158	104	60	112	84	85	88	89	90	91	92	95	96	97	98	99	102	103	83	104	110	67	68	69	70	71	74	75	76	81	82	105	106	116	0	54	271.5	215.5	9	8	76.3333333333333	88.5	2	0.5
933000320795448	MTF134B_15MTF134E_3MTF134F_1	mtf	M	C21	albino	242.7	86	NA	NA	107	108	109	112	113	114	115	119	120	121	122	123	126	127	106	128	135	88	91	92	93	94	95	99	100	101	102	129	130	141	0	72	3353	127	1	0	4	13.5	0.333333333333333	0.75
933000320047287	BSB273B_13BSB273D_13	bsb	M	C08	brown	226	107	63	115	87	88	91	92	93	94	95	98	99	100	101	102	105	106	86	107	113	70	71	72	73	74	77	78	79	84	85	108	109	137	0	57	287	254	2	12	36.6666666666667	49	2	3.5
933000320187163	BSB273B_11	bsb	F	C11	brn_hood	164	106	NA	NA	110	112	113	114	117	118	119	120	121	124	125	126	127	128	85	NA	NA	70	71	75	76	77	78	NA	82	83	84	NA	NA	166	0	61	298	226	6	18	48	97.75	11	6.75
933000120138679	_1	other	F	C04	blk_hood	130	NA	53	106	71	72	73	74	77	78	79	80	81	84	85	86	87	88	70	92	95	56	57	58	59	60	63	64	65	66	67	91	101	108	0	49	206	166	11	22	91.3333333333333	126.25	30	17.75
933000320524284	MTF134B_9MTF134E_1	mtf	M	C19	blk_hood	171	114	NA	NA	86	87	88	91	92	93	98	99	100	105	106	107	108	109	85	113	130	70	71	72	73	74	77	78	79	80	81	114	115	126	0	58	248	231	4	28	70.3333333333333	99.25	21	30.75
933000320047132	BSB273B_15BSB273D_15	bsb	M	C08	albino	215	107	63	115	87	88	91	92	93	94	95	98	99	100	101	102	105	106	86	107	113	70	71	72	73	74	77	78	79	84	85	108	109	137	0	57	170	191	5	9	28.3333333333333	8.25	1	0.25
933000320047949	BSB273B_13BSB273B_5	bsb	F	C10	black	166	118	70	126	96	97	98	99	100	104	105	106	107	110	111	112	113	114	93	118	124	75	78	79	82	85	86	89	90	91	92	119	120	155	0	61	264	105	4	12	75	33.5	60	19.25
933000320049133	BSB273B_10BSB273D_8	bsb	M	C14	blk_hood	216	67	NA	NA	77	78	79	82	83	84	85	86	89	90	91	92	93	96	76	97	104	62	63	64	65	68	69	70	71	72	75	99	100	176	0	55	201	163	9	25	104.666666666667	130.5	1.33333333333333	0.25
933000120138454	K2_5MED1110_3	med	F	C05	albino	161	106	67	120	85	86	87	88	91	92	93	94	95	98	99	100	101	102	84	107	112	70	71	72	73	74	77	78	79	80	81	106	115	162	0	57	1360.22	174.96	4	39	10.6666666666667	121.5	1	11
933000320499698	MTF134B_16MTF134D_14	mtf	M	C18	brown	261	111	NA	NA	91	92	93	96	97	98	99	100	103	104	105	106	107	110	90	111	118	72	75	76	77	78	79	83	84	85	86	112	113	124	0	63	208	198	0	1	42.3333333333333	88	15.6666666666667	7
933000120124705	K2_2_9	other	M	C01	black	286	NA	NA	124	93	94	95	96	99	99	101	102	103	106	107	108	109	110	92	114	117	78	79	80	81	82	85	86	87	88	89	NA	122	128	0	71	231.685	413.62	8	10	19.6666666666667	35.75	9.33333333333333	6
933000120138627	MED1110_10MED1113_6	med	M	C05	brown	266	116	77	130	95	96	97	98	101	102	103	104	105	108	109	110	111	112	94	117	122	80	81	82	83	84	87	88	89	90	91	116	125	137	0	68	2958	1766	2	5	7.33333333333333	2.25	0	0
933000320186975	BSB273B_11BSB273D_1	bsb	M	C11	blk_hood	214	110	NA	NA	114	116	117	118	121	122	123	124	125	128	129	130	131	132	89	136	143	74	75	79	80	81	82	NA	86	87	88	137	138	170	0	66	194	60	6	13	40.6666666666667	28.75	12	5.25
933000320186898	BSB273B_7BSB273_7	bsb	F	C11	brn_hood	159	105	NA	NA	109	111	112	113	116	117	118	119	120	123	124	125	126	127	84	131	138	69	70	74	75	76	77	NA	81	82	83	132	133	165	0	60	275	168	10	34	75	132.25	22.3333333333333	3.5
933000120138633	_16_8	other	F	C03	brn_hood	177	116	77	130	96	97	98	101	102	103	104	105	108	109	110	111	112	115	95	117	122	80	81	82	83	84	87	88	89	90	91	116	125	131	0	69	NA	166	0	21	0.666666666666667	120.5	0.333333333333333	22.5
933000320186955	BSB273B_14BSB273D_4	bsb	M	C11	brn_hood	260	109	NA	NA	113	115	116	117	120	121	122	123	124	127	128	129	130	131	88	135	142	73	74	78	79	80	81	NA	85	86	87	136	137	169	0	65	497	1047	4	2	18.6666666666667	1	6.33333333333333	0
933000120138600	_1 _13	other	M	C04	black	164	NA	NA	NA	71	72	73	74	75	76	79	80	81	84	85	86	87	88	70	92	95	56	57	58	59	60	61	62	63	64	65	91	101	107	0	50	936.009999999998	200.304999999999	0	12	6	82	0	1
933000320187235	BSB273B_1BSB273B_9	bsb	F	C11	brown	174	109	NA	NA	113	115	116	117	120	121	122	123	124	127	128	129	130	131	88	135	142	73	74	78	79	80	81	NA	85	86	87	136	137	169	0	64	4015.5	1260.5	3	3	2.66666666666667	1.5	1	0.25
933000320188295	_1_5	other	F	C16	blk_hood	152	92	NA	NA	70	NA	72	73	77	78	79	80	81	84	85	86	NA	88	67	92	99	53	56	57	58	59	60	63	64	65	66	93	94	130	294	45	282.5	125.5	NA	NA	69.9427757126634	111.223584848243	30.3649724786849	36.1724594533721
933000320188153	BSB273B_14BSB273B_6BSB273F_1	bsb	F	C15	brn_hood	137	109	NA	NA	88	89	90	94	95	96	97	100	101	102	103	104	107	108	87	109	115	65	66	67	68	69	70	71	72	73	74	110	111	152	0	53	157	183	23	35	127.666666666667	117.75	8	5.75
933000120138556	_12_4	other	F	C03	brn_hood	171	110	71	124	90	91	92	95	96	97	98	99	102	103	104	105	106	109	89	111	116	74	75	76	77	78	81	82	83	84	85	110	119	126	0	63	196.5	137	6	18	38.3333333333333	152	6.33333333333333	9.75
933000320048764	BSB273B_12BSB273B_4	bsb	F	C13	black	160	104	NA	NA	82	83	84	85	86	89	90	91	92	93	96	97	98	99	79	100	107	65	68	69	70	71	72	75	76	77	78	104	105	114	0	57	156	170.5	20	16	136	116	72	12.5
933000320188673	BSB273B_9BSB273_15	bsb	M	C17	albino	267	112	NA	NA	90	91	92	93	94	98	99	100	101	105	106	107	108	111	87	112	119	73	76	77	78	79	80	83	84	85	86	113	114	132	0	63	1646.5	754.5	0	3	3	14	0.333333333333333	0
933000320188749	_16_8	other	M	C16	black	166	100	NA	NA	78	79	80	81	85	86	87	88	89	92	93	94	95	96	75	100	107	61	64	65	66	67	68	71	72	73	74	101	102	114	0	53	292.5	250	2	23	61.6666666666667	91.25	12.3333333333333	2.25
933000120138414	MED1110_13MED1113_9	med	M	C05	black	248	113	74	127	92	93	94	95	98	99	100	101	102	105	106	107	108	109	91	114	119	77	78	79	80	81	84	85	86	87	88	113	122	169	0	65	5047.5	NA	0	0	1	0.75	0.333333333333333	0
933000320046135	MED1113_5_15	med	M	C07	brown	202	105	65	114	83	84	85	86	89	90	91	92	93	97	98	99	100	103	82	104	111	68	69	70	71	72	75	76	77	78	79	105	106	135	0	55	441	435.5	4	5	24.6666666666667	33	0	0.25
933000320049195	BSB273B_3BSB273_11	bsb	F	C15	brown	133	105	NA	NA	84	85	86	90	91	92	93	96	97	98	99	100	103	104	83	105	111	58	61	62	63	70	75	76	77	78	79	106	107	148	0	50	177.5	150.5	21	37	121	126	17.3333333333333	48.75
933000120117346	_1 _13_5	other	F	C01	blk_hood	177	NA	NA	118	87	88	89	90	93	93	95	96	97	100	101	102	103	104	86	108	111	73	74	75	76	77	78	79	80	81	82	NA	116	121	0	65	3361	181	1	22	1.33333333333333	116.5	0.333333333333333	4.25
933000320046377	MED1110_10_2	med	F	C07	albino	144	104	64	113	82	83	84	88	88	89	90	91	92	96	97	98	99	102	81	103	110	67	68	69	70	71	74	75	76	77	78	104	105	NA	0	53	175.5	133.5	24	47	115.666666666667	143.5	31.3333333333333	82.75
933000120138289	_1 _9	other	M	C02	black	193	NA	53	106	69	70	71	72	73	74	75	76	77	78	79	80	81	82	68	NA	98	54	55	56	57	58	59	60	61	62	63	89	97	109	0	47	NA	NA	NA	NA	77	136.25	22.8439189078572	NA
933000320188265	BSB273B_12BSB273D_10	bsb	M	C15	blk_hood	186	108	NA	NA	87	88	89	93	94	95	96	99	100	101	102	103	106	107	86	108	114	61	64	65	66	73	78	79	80	81	82	109	110	123	0	54	327	206	1	14	54.6666666666667	106.5	10.6666666666667	6
933000320500092	BSB273B_10BSB273B_8	bsb	F	C17	brn_hood	142	107	NA	NA	85	86	87	88	89	93	94	95	96	100	101	NA	103	NA	82	107	114	68	71	72	73	74	75	78	79	80	81	108	109	128	0	57	141.5	208	9	NA	59	97.8570757997918	14.6666666666667	7.81382360629171
933000320048614	BSB273B_8	bsb	F	C13	blk_hood	158	105	NA	NA	83	84	85	86	87	90	91	92	93	94	97	98	99	100	80	101	NA	66	69	70	71	72	73	76	77	78	79	NA	106	NA	0	58	753.5	NA	1	NA	3	NA	5	NA
933000320500006	MTF134B_10MTF134E_8	mtf	M	C18	brn_hood	269	106	NA	NA	86	87	88	91	92	93	94	95	98	99	100	101	102	105	85	106	113	67	70	71	72	73	74	78	79	80	81	107	108	161	0	59	NA	1710.5	0	2	0.333333333333333	4	0	0
933000320047281	BSB273B_16BSB273D_16	bsb	M	C08	brn_hood	238	106	62	114	86	87	90	91	92	93	94	97	98	99	100	101	104	105	85	106	112	69	70	71	72	73	76	77	78	83	84	107	108	118	0	56	264	173	4	25	58	125	7.33333333333333	6
933000320188110	BSB273B_1BSB273F_1	bsb	F	C15	albino	143	112	NA	NA	91	92	93	97	98	99	100	103	104	105	106	107	110	111	90	112	118	68	69	70	71	72	73	74	75	76	77	113	114	155	0	56	3323	231	1	5	4.33333333333333	66.75	3	21.5
933000320187912	BSB273B_15BSB273D_5	bsb	M	C15	brn_hood	284	113	NA	NA	92	93	94	98	99	100	101	104	105	106	107	108	111	112	91	113	119	66	69	70	71	78	83	84	85	86	87	114	115	127	0	58	7609.5	2807	2	2	2	2.25	0	0
933000320048350	BSB273B_1BSB273B_9	bsb	F	C13	brown	166	103	NA	NA	81	82	83	84	85	88	89	90	91	92	95	96	97	98	78	99	106	64	67	68	69	70	71	74	75	76	77	103	104	113	0	56	174	172	23	7	120	111.75	8.33333333333333	10.5
933000320187943	BSB273B_3BSB273F_1	bsb	F	C15	brown	146	114	NA	NA	93	94	95	99	100	101	102	105	106	107	108	109	112	113	92	114	120	70	71	72	73	74	75	76	77	78	79	115	116	157	0	58	261	NA	0	0	1.66666666666667	0	0	0
933000320187089	BSB273B_12BSB273B_4	bsb	F	C11	brn_hood	143	105	NA	NA	109	111	112	113	116	117	118	119	120	123	124	125	126	127	84	131	138	69	70	74	75	76	77	NA	81	82	83	132	133	165	0	60	180	168.5	14	30	98.6666666666667	119	40	5.75
933000320045667	MED1112_14_6	med	F	C07	blk_hood	160	107	67	116	85	86	87	88	91	92	93	94	95	99	100	101	102	105	84	106	113	70	71	72	73	74	77	78	79	80	81	107	108	137	0	56	337.5	232	13	35	61.6666666666667	88.5	15.6666666666667	23.75
933000120138496	MED1110_2	med	F	C05	albino	170	116	77	130	95	96	97	98	101	NA	NA	104	105	108	109	110	111	112	94	117	122	80	81	82	83	84	87	88	89	90	91	116	125	137	0	67	2079	1557	0	1	6.66666666666667	10.75	0.333333333333333	0
933000320047114	BSB273B_16BSB273_16	bsb	M	C08	brown	180	101	57	109	81	82	85	86	87	88	89	92	93	94	95	96	99	100	80	101	107	64	65	66	67	68	71	72	73	78	79	102	103	114	0	51	477	120.5	7	10	10	6.5	1.66666666666667	1.5
933000320047658	BSB273B_16BSB273D_6	bsb	M	C10	black	205	121	73	129	99	100	101	102	NA	107	108	109	110	113	114	115	116	117	96	121	127	78	81	82	85	85	89	92	93	94	95	122	123	131	0	65	3307	199	1	2	4.66666666666667	40.75	2	36
933000320858182	MTF134B_10MTF134D_1	mtf	M	C22	albino	282	119	NA	NA	98	99	100	101	102	105	106	107	108	109	113	114	115	116	95	120	127	81	84	85	86	87	88	91	92	93	94	121	122	134	0	73	218	204	2	0	81.6666666666667	64.5	7.33333333333333	0.25
933000320188174	BSB273B_11BSB273B_3BSB273F_1	bsb	F	C15	albino	166	110	NA	NA	NA	90	91	95	96	97	98	101	102	103	104	105	108	109	88	110	116	66	67	68	69	70	71	72	73	74	75	111	112	125	0	54	165	171	NA	21	98.6258895320518	119.75	18.9579257903221	8.25
933000320188443	BSB273B_16BSB273E_8	bsb	M	C17	black	250	109	NA	NA	87	88	89	90	91	95	96	97	98	102	103	104	105	108	84	109	116	70	73	74	75	76	77	80	81	82	83	110	111	130	0	61	444.5	332	6	5	43	50.75	13.3333333333333	2
933000320187320	BSB273B_5BSB273_5	bsb	F	C11	black	152	102	NA	NA	106	108	109	110	113	114	115	116	117	120	121	122	123	124	81	128	135	66	67	71	72	73	74	NA	78	79	80	129	130	162	0	57	323.5	169.5	7	20	63	114.5	38.3333333333333	9.5
933000320188358	_14_4	other	F	C16	brown	130	91	NA	NA	69	70	71	72	76	77	78	79	80	83	84	85	86	87	66	91	98	52	55	56	57	58	59	62	63	64	65	92	93	129	323	44	255	198	12	33	85	112.75	12	2.25
933000320188627	BSB273B_8BSB273_4	bsb	F	C17	brown	150	109	NA	NA	87	88	89	90	91	95	96	97	98	102	103	104	105	108	84	109	116	70	73	74	75	76	77	80	81	82	83	110	111	130	0	59	228	133	5	27	64.6666666666667	153.75	25	15
933000320500216	MTF134B_4MTF134B_6	mtf	F	C19	brn_hood	165	120	NA	NA	92	93	94	97	98	99	104	105	106	111	112	113	114	115	91	119	136	76	77	78	79	80	83	84	85	86	87	120	121	132	0	62	213	198	7	2	77.3333333333333	84.75	20.6666666666667	20
933000120138585	K2_1_2	other	F	C04	brown	143	NA	53	106	71	72	73	74	77	78	79	80	81	84	85	86	87	88	70	92	95	56	57	58	59	60	63	64	65	66	67	91	101	108	0	49	85.025	74.6400000000001	8	22	29.6666666666667	35.25	17.3333333333333	11.5
933000120138415	MED1110_11MED1113_7	med	M	C05	black	234	115	76	129	94	95	96	97	100	101	102	103	104	107	108	109	110	111	93	116	121	79	80	81	82	83	86	87	88	89	90	115	124	136	0	67	263	240	2	4	62.3333333333333	87.5	0.333333333333333	0
933000320047332	BSB273B_10BSB273_16	bsb	M	C09	black	231	104	62	114	84	85	86	87	90	91	92	93	94	97	98	99	100	101	83	104	108	69	70	71	72	73	76	77	78	79	80	105	106	119	0	56	1042	1028	3	7	9.33333333333333	3.5	3.33333333333333	2
933000320047475	BSB273B_4	bsb	F	C08	brn_hood	142	100	56	108	80	81	84	85	86	87	88	91	92	93	94	95	98	99	79	100	106	63	64	65	66	67	70	71	72	77	78	101	102	112	0	49	208	94	8	19	16.6666666666667	110.75	5	39
933000120138504	K3_3MED1110_9	med	M	C05	brown	276	116	77	130	95	96	97	98	101	102	103	104	105	108	109	110	111	112	94	117	122	80	81	82	83	84	87	88	89	90	91	116	125	138	0	68	287.71	331.035	2	8	10	23	1	6.5
933000320186989	BSB273B_10BSB273B_2	bsb	F	C11	brown	147	107	NA	NA	111	113	114	115	118	119	120	121	122	125	126	127	128	129	86	133	140	71	72	76	77	78	79	NA	83	84	85	134	135	167	0	62	249	165	4	12	39	87.75	18.3333333333333	11.75
933000320188115	BSB273E_10	bsb	M	C15	albino	175	112	NA	NA	91	92	93	97	98	99	100	103	104	105	106	107	110	111	90	112	NA	65	68	69	70	77	82	83	84	85	86	NA	NA	126	0	58	294	NA	4	NA	57.6666666666667	NA	6.66666666666667	NA
933000320188440	BSB273B_15BSB273E_7	bsb	M	C17	albino	227	109	NA	NA	87	88	89	90	91	95	96	97	98	102	103	104	105	108	84	109	116	70	73	74	75	76	77	80	81	82	83	110	111	129	0	61	307.5	205.5	5	28	23.3333333333333	104.75	3	9
933000320858555	MTF134B_14MTF134D_5	mtf	M	C22	blk_hood	291	119	NA	NA	98	99	100	101	102	105	106	107	108	109	113	114	115	116	95	120	127	81	84	85	86	87	88	91	92	93	94	121	122	134	0	73	201	215.5	8	NA	89	102	4	2.5
933000320858232	MTF134B_4MTF134_10	mtf	F	C22	brn_hood	144	112	NA	NA	91	92	93	94	95	98	99	100	101	102	106	107	108	109	88	113	120	74	77	78	79	80	81	84	85	86	87	114	115	128	0	67	194	183	6	12	90	102	21	12.25
933000320795509	MTF134B_15MTF134B_4	mtf	F	C21	brn_hood	161	86	NA	NA	107	108	109	112	113	114	115	119	120	121	122	123	126	127	106	128	135	88	91	92	93	94	95	99	100	101	102	129	130	142	0	70	NA	89.5	0	9	0	126	0	5.5
933000320500007	MTF134B_5MTF134_13	mtf	F	C18	blk_hood	143	106	NA	NA	86	87	88	91	92	93	94	95	98	99	100	101	102	105	85	106	113	67	70	71	72	73	74	78	79	80	81	107	108	120	0	57	203	164.5	9	9	77.3333333333333	121	29.3333333333333	16.25
933000320188672	BSB273B_14BSB273D_7	bsb	M	C17	brn_hood	240	112	NA	NA	90	91	92	93	94	98	99	100	101	105	106	107	108	111	87	112	119	73	76	77	78	79	80	83	84	85	86	113	114	170	0	63	161	212	1	6	30	82	5	9
933000320048788	BSB273B_12BSB273D_2	bsb	M	C14	black	275	70	NA	NA	80	81	82	85	86	87	88	89	92	93	94	95	96	99	79	100	107	65	66	67	68	71	72	73	74	75	78	102	103	179	0	58	212.5	152	6	35	81	145.5	14.6666666666667	14
933000320188561	_16_4	other	F	C16	black	134	93	NA	NA	71	72	73	74	78	79	80	81	82	85	86	87	88	89	68	93	100	54	57	58	59	60	61	64	65	66	67	94	95	131	264	45	347	381.5	13	21	64.3333333333333	59.5	39.6666666666667	2.5
933000320499808	MTF134B_13MTF134E_3	mtf	M	C18	albino	277	108	NA	NA	88	89	90	93	94	95	96	97	100	101	102	103	104	107	87	108	115	69	72	73	74	75	76	80	81	82	83	109	110	163	0	61	309.5	232	8	7	49	69.25	3.33333333333333	3.5
933000320187244	BSB273B_13BSB273D_3	bsb	M	C11	albino	291	109	NA	NA	113	115	116	117	120	121	122	123	124	127	128	129	130	131	88	135	142	73	74	78	79	80	81	NA	85	86	87	136	137	169	0	65	1599	285	0	0	7	50.75	1.66666666666667	3
933000120117331	K3_6_11	other	M	C01	brown	270	NA	NA	124	93	94	95	96	99	99	101	102	103	106	107	108	109	110	92	114	117	78	79	80	81	82	85	86	87	88	89	NA	122	128	0	71	157.135	413.69	0	4	77	10.25	12	1.25
933000320188088	_15_7	other	M	C16	brn_hood	177	98	NA	NA	76	77	78	79	83	84	85	86	87	90	91	92	93	94	73	98	105	59	62	63	64	65	66	69	70	71	72	99	100	136	0	51	191	204	21	22	73.6666666666667	107.75	12.3333333333333	11.25
933000320858250	MTF134B_15MTF134E_10	mtf	M	C22	black	239	112	NA	NA	91	92	93	94	95	98	99	100	101	102	106	107	108	109	88	113	120	74	77	78	79	80	81	84	85	86	87	114	115	127	0	66	104	1879	0	0	3	0.75	0	0
933000320187078	BSB273B_1BSB273_1	bsb	F	C11	albino	135	105	NA	NA	109	111	112	113	116	117	118	119	120	123	124	125	126	127	84	131	138	69	70	74	75	76	77	NA	81	82	83	132	133	165	0	60	1421	386	1	2	5.33333333333333	22.25	1	2.75
933000320045781	MED1110_3_3	med	F	C07	blk_hood	157	112	72	121	90	91	92	96	96	97	98	99	100	104	105	106	107	110	89	111	118	75	76	77	78	79	82	83	84	85	86	112	113	124	0	61	193.5	176	11	17	93.6666666666667	119.25	38	1
933000120138330	_1 _15	other	M	C02	blk_hood	194	NA	54	107	70	71	72	73	74	75	76	77	78	79	80	81	82	83	69	91	99	55	56	57	58	59	60	61	62	63	64	90	98	142	0	48	NA	NA	NA	NA	66.6666666666667	146.25	26.9954304182611	NA
933000320047252	BSB273B_14BSB273_14	bsb	F	C08	albino	142	99	55	107	79	80	83	84	85	86	87	NA	91	92	93	94	97	98	78	99	105	62	63	64	65	66	69	70	71	76	77	100	101	111	0	48	250.5	193	1	0	43	69.5	12.6666666666667	4.25
933000320188308	BSB273B_6BSB273B_8	bsb	F	C17	black	176	114	NA	NA	92	93	94	95	96	100	101	102	103	107	108	109	110	113	89	114	121	75	78	79	80	81	82	85	86	87	88	115	116	172	0	64	262	181	8	0	19.3333333333333	105.75	4.66666666666667	9
933000120138296	K1_4_4	other	F	C02	brn_hood	130	NA	51	104	67	68	69	72	72	74	74	76	79	80	81	82	83	86	66	87	95	52	53	53	54	58	58	60	61	62	62	87	95	107	0	44	92.4399999999987	138.05	28	27	165.333333333333	152	45.6666666666667	33.25
933000320047327	BSB273B_2BSB273_10	bsb	F	C09	black	134	104	62	114	84	85	86	87	90	91	92	93	94	97	98	99	100	101	83	104	108	69	70	71	72	73	76	77	78	79	80	105	106	120	0	55	325	259	10	15	52.6666666666667	83.25	5	1.25
933000320047583	BSB273B_8	bsb	F	C09	brn_hood	139	102	60	112	82	83	84	85	88	89	90	91	92	95	96	97	98	99	81	102	106	67	68	69	70	71	74	75	76	77	78	103	104	147	0	53	55	78	9	1	142	41	289	79.5
933000120138605	K1_3_7	other	F	C04	albino	122	NA	53	106	71	72	73	74	77	78	79	80	81	84	85	86	87	88	70	92	95	56	57	58	59	60	63	64	65	66	67	91	101	147	0	49	154.299999999999	164.92	3	19	44.6666666666667	122.75	44.6666666666667	18.75
933000320047154	BSB273B_16BSB273B_8	bsb	F	C09	brown	123	96	54	106	76	77	78	79	82	83	84	85	86	89	90	91	92	93	75	96	100	61	62	63	64	65	68	69	70	71	72	NA	98	NA	0	47	302	328	19	28	74.3333333333333	70.75	14.3333333333333	28.5
933000320187158	BSB273B_9BSB273D_9	bsb	M	C11	albino	229	106	NA	NA	110	112	113	114	117	118	119	120	121	124	125	126	127	128	85	132	139	70	71	75	76	77	78	NA	82	83	84	133	134	166	0	62	495	277	4	4	34.6666666666667	48.5	4.33333333333333	3.5
933000320047660	BSB273B_13BSB273D_11	bsb	M	C10	blk_hood	219	118	70	126	96	97	98	99	100	104	105	106	107	110	111	112	113	114	93	118	124	75	78	79	82	82	86	89	90	91	92	119	120	127	0	62	177	244	3	19	14	87.5	2.33333333333333	12.5
933000120138407	MED1110_9MED1113_13	med	M	C05	blk_hood	234	114	75	128	93	94	95	96	99	100	101	102	103	106	107	108	109	110	92	115	120	78	79	80	81	82	85	86	87	88	89	114	123	136	0	66	NA	376	0	4	0.666666666666667	15	0	0.25
933000320835975	MTF134B_5MTF134_14	mtf	F	C21	blk_hood	124	83	NA	NA	104	105	106	109	110	NA	112	116	117	118	119	120	123	124	103	125	132	88	88	89	90	91	92	96	97	98	99	126	127	141	0	68	255.5	187	11	32	79	116.75	15.6666666666667	27.5
933000120138674	_10_7	other	F	C04	brn_hood	140	NA	56	109	74	75	76	77	80	81	82	83	84	87	88	89	90	91	73	95	98	59	60	61	62	63	66	67	68	69	70	94	104	110	0	52	3188.5	436	2	0	3	9	0	0.75
933000320499676	MTF134B_14MTF134E_4	mtf	M	C18	brn_hood	272	109	NA	NA	89	90	91	94	95	96	97	98	101	102	103	104	105	108	88	109	116	70	73	74	75	76	77	81	82	83	84	110	111	164	0	62	163	173.5	31	29	83.3333333333333	122	26.6666666666667	3.25
933000320188456	_14_4	other	M	C16	black	175	99	NA	NA	77	78	79	80	84	85	86	87	88	91	92	93	94	95	74	99	106	60	63	64	65	66	67	70	71	72	73	100	101	112	0	52	205	201	14	10	99.3333333333333	106.25	5.33333333333333	11.75
933000320188717	BSB273B_16BSB273_14	bsb	F	C17	blk_hood	140	105	NA	NA	83	84	85	86	87	91	92	93	94	98	99	100	101	104	80	105	112	66	69	70	71	72	73	76	77	78	79	106	107	125	0	56	246	199	7	14	64.6666666666667	108	16.3333333333333	3.75
933000320047490	BSB273B_8	bsb	F	C08	brn_hood	106	98	54	106	78	79	82	83	84	85	86	89	90	91	92	93	96	97	77	98	104	61	62	63	64	65	68	69	70	75	76	99	100	111	0	47	335	218	3	6	35.6666666666667	75.25	5.33333333333333	1.5
933000320499945	MTF134B_4	mtf	F	C18	brown	151	113	NA	NA	93	94	95	98	99	100	101	102	105	106	107	108	109	112	92	113	120	74	77	78	79	80	81	85	86	87	88	114	115	168	0	63	138	189.5	4	2	48.6666666666667	28	19	2
933000320048757	BSB273B_14BSB273B_6	bsb	F	C13	albino	136	105	NA	NA	83	84	85	86	87	90	91	92	93	94	97	98	99	100	80	101	108	66	69	70	71	72	73	76	77	78	79	105	106	114	0	58	NA	38	0	1	0	55	0	108
933000120138409	MED1110_10MED1113_14	med	M	C05	albino	214	111	72	125	90	91	92	93	96	97	98	99	100	103	104	105	106	107	89	112	117	75	76	77	78	79	82	83	84	85	86	111	120	132	0	63	NA	NA	0	0	0.333333333333333	0.75	0	0
933000320188441	BSB273B_1BSB273_5	bsb	F	C17	blk_hood	132	109	NA	NA	87	88	89	90	91	95	96	97	98	102	103	104	105	108	84	109	116	70	73	74	75	76	77	80	81	82	83	110	111	129	0	60	288	163	5	20	66.6666666666667	128.75	32.6666666666667	9.5
933000320047892	BSB273B_9BSB273D_15	bsb	M	C10	brn_hood	223	117	69	125	95	96	97	98	99	103	104	105	106	109	110	111	112	113	92	117	123	74	77	78	81	81	85	88	89	90	91	118	119	154	0	61	302	209	9	33	70.6666666666667	99.75	6	4
933000120138399	Q3_5_1 _14	other	M	C04	blk_hood	166	NA	58	111	76	77	78	79	80	81	82	83	84	85	86	NA	88	89	75	97	100	61	62	63	64	65	68	69	70	71	72	96	106	113	0	55	NA	NA	NA	NA	68.6666666666667	97.3117923173283	52.6826499581042	NA
933000120138343	_1_9	other	F	C02	brown	129	NA	56	109	72	73	74	77	78	79	80	81	84	85	86	87	88	91	71	93	101	57	58	59	60	63	64	65	66	67	70	92	100	112	0	49	205.5	203	17	28	102.666666666667	110.5	19.3333333333333	31.5
933000320048800	BSB273B_15BSB273D_13	bsb	M	C14	blk_hood	239	68	NA	NA	78	79	80	83	84	85	86	87	90	91	92	93	94	97	77	98	105	63	64	65	66	69	70	71	72	73	76	100	101	177	0	57	207	249	14	26	97	87.25	8.33333333333333	1.75
933000320858432	MTF134B_16MTF134B_5	mtf	F	C22	albino	180	116	NA	NA	95	96	97	98	99	102	103	104	NA	106	110	111	112	113	92	117	124	78	81	82	83	84	85	88	89	90	91	118	119	131	0	69	217	173	17	41	86.6666666666667	124.25	23.6666666666667	11.5
933000320187322	BSB273B_5BSB273_13	bsb	F	C11	albino	144	102	NA	NA	106	108	109	110	113	114	115	116	117	120	121	122	123	124	81	128	135	66	67	71	72	73	74	NA	78	79	80	129	130	NA	0	57	345	217.5	6	11	60.3333333333333	96	12.3333333333333	1.75
933000320500431	MTF134B_9MTF134D_7	mtf	M	C18	albino	287	111	NA	NA	91	92	93	96	97	98	99	100	103	104	105	106	107	110	90	111	118	72	75	76	77	78	79	83	84	85	86	112	113	166	0	63	233	221	8	25	82.6666666666667	99	8.66666666666667	1.5
933000320499822	MTF134B_12MTF134E_2	mtf	M	C18	brown	274	109	NA	NA	89	90	91	94	95	96	97	98	101	102	103	104	105	108	88	109	116	70	73	74	75	76	77	81	82	83	84	110	111	164	0	61	253	185	11	31	83.3333333333333	119.25	3.66666666666667	2
933000320187204	BSB273B_15BSB273E_10	bsb	M	C11	black	258	104	NA	NA	108	110	111	112	115	116	117	118	119	122	123	124	125	126	83	130	137	68	69	73	74	75	76	NA	80	81	82	131	132	164	0	60	7939	1343	0	2	2	2	0	0
933000320046143	MED1112_8_8	med	F	C07	brn_hood	134	104	64	113	82	83	84	85	88	89	90	91	92	96	97	98	99	102	81	103	110	67	68	69	70	71	74	75	76	77	78	104	105	134	0	53	184	133	3	10	33.3333333333333	97.75	8.66666666666667	23.75
933000320186980	BSB273B_3BSB273_3	bsb	F	C11	brn_hood	153	107	NA	NA	111	113	114	115	118	119	120	121	122	125	126	127	128	129	86	133	140	71	72	76	77	78	79	NA	83	84	85	134	135	167	0	62	90	223	3	22	44.6666666666667	96.75	72	10
933000120138722	K1_4MED1110_4	med	F	C05	brn_hood	78	112	73	126	91	92	93	94	97	98	99	100	101	104	105	106	107	NA	90	113	118	76	77	78	79	80	83	84	85	86	87	112	121	134	0	63	124.310000000001	122.02	5	NA	70	171.567561875676	16	13.1259851684087
933000320500009	MTF134B_9MTF134E_7	mtf	M	C18	albino	196	106	NA	NA	86	87	88	91	92	93	94	95	98	99	100	101	102	105	85	106	113	67	70	71	72	73	74	78	79	80	81	107	108	119	0	59	13642	4722	0	3	1	3.25	1	0.75
933000320187941	BSB273B_13BSB273D_3	bsb	M	C15	brn_hood	196	113	NA	NA	92	93	94	98	99	100	101	104	105	106	107	108	111	112	91	113	119	66	69	70	71	78	83	84	85	86	87	114	115	156	0	58	234	205	9	25	73.3333333333333	106	14	3.25
933000320836014	MTF134B_12MTF134E_8MTF134F_1	mtf	M	C21	brown	291.2	79	NA	NA	NA	101	102	105	106	107	108	112	113	114	115	116	119	120	99	121	128	81	84	85	86	87	88	92	93	94	95	122	123	134	0	65	307	257	NA	5	12.5942848978688	8.25	1.9661142911809	0
933000320858378	MTF134B_5MTF134_11	mtf	F	C22	blk_hood	161	112	NA	NA	91	92	93	94	95	98	99	100	101	102	106	107	108	109	88	113	120	74	77	78	79	80	81	84	85	86	87	114	115	127	0	67	3267	281	0	2	1	32	0.333333333333333	11
933000320047477	BSB273B_1	bsb	F	C08	brown	101	97	53	105	77	78	81	82	83	84	85	88	89	90	91	92	95	96	76	97	103	60	61	62	63	64	67	68	69	74	75	98	99	110	0	46	202	184	17	32	99.6666666666667	119	31	15
933000120138573	_1 _12	other	M	C03	blk_hood	270	110	71	124	90	91	92	93	94	95	96	97	98	99	100	101	102	103	89	111	120	74	75	76	77	78	79	80	81	82	83	110	119	155	0	63	NA	NA	NA	NA	18.6666666666667	58	3.70644465624435	NA
933000320499769	MTF134B_13MTF134D_3	mtf	M	C18	brn_hood	282	112	NA	NA	92	93	94	97	98	99	100	101	104	105	106	107	108	111	91	112	119	73	76	77	78	79	80	84	85	86	87	113	114	126	0	64	220	183	18	25	98.3333333333333	106	14.6666666666667	4
933000320049040	BSB273B_7	bsb	F	C14	albino	164	71	NA	NA	81	82	83	86	87	88	89	90	93	94	95	96	97	100	80	101	108	66	67	68	69	72	73	74	75	76	79	103	104	178	0	58	1843	227.5	0	6	2.33333333333333	76.5	0	4.75
933000320188085	_13_3	other	M	C16	brown	180	100	NA	NA	78	79	80	81	85	86	87	88	89	92	93	94	95	96	75	100	107	61	64	65	66	67	68	71	72	73	74	101	102	138	0	53	93	142	13	0	52.3333333333333	108.75	17	13
933000120124704	K1_1_1	other	F	C01	brn_hood	193	NA	NA	117	86	87	88	89	92	92	94	95	96	99	100	101	102	103	85	107	110	71	72	73	74	75	78	79	80	81	82	NA	115	120	0	65	178.41	120.190000000001	6	28	110.666666666667	169.25	22	19.5
933000320187895	BSB273B_14BSB273E_4	bsb	M	C15	brn_hood	210	106	NA	NA	85	86	87	91	92	93	94	97	98	99	100	101	104	105	84	106	112	59	62	63	64	71	76	77	78	79	80	107	108	120	0	52	210	195	14	29	93.3333333333333	112.5	44.3333333333333	27.25
933000320188551	_4_8	other	F	C16	brn_hood	110	93	NA	NA	71	72	73	74	78	79	80	81	82	85	86	87	88	89	68	93	NA	54	57	58	59	60	61	64	65	66	67	94	95	106	264	45	NA	180	0	2	0	92.25	0	12.25
933000320047011	BSB273B_12BSB273B_4	bsb	F	C09	albino	144	98	56	108	78	79	80	81	84	85	86	87	88	91	92	93	94	95	77	98	102	63	64	65	66	67	70	71	72	73	74	99	100	113	0	49	249.5	156.5	8	51	78.3333333333333	133.5	4.66666666666667	32.5
933000320187729	BSB273B_9BSB273D_7	bsb	M	C15	blk_hood	231	115	NA	NA	94	95	96	NA	101	102	103	106	107	108	109	110	113	114	93	115	121	68	71	72	73	80	85	86	87	88	89	116	117	129	0	60	48	231.5	6	23	125.666666666667	92.5	147	4.5
933000320499760	MTF134B_11MTF134D_9	mtf	M	C18	blk_hood	250	111	NA	NA	91	92	93	96	97	98	99	100	103	104	105	106	107	110	90	111	118	72	75	76	77	78	79	83	84	85	86	112	113	166	0	63	123.5	216	19	29	119	102.5	34	38.5
933000120138672	K1_6_1	other	F	C04	black	145	NA	56	109	74	75	76	77	80	81	82	83	84	87	88	89	90	91	73	95	98	59	60	61	62	63	66	67	68	69	70	94	104	110	0	52	106.560000000001	132.25	4	2	85.3333333333333	126	69.6666666666667	4.5
933000320048772	BSB273B_4	bsb	F	C13	black	127	105	NA	NA	83	84	85	86	87	90	91	92	93	94	97	98	99	100	80	101	108	66	69	70	71	72	73	76	77	78	79	105	106	147	0	58	85	45	8	18	188.333333333333	96	22.6666666666667	17
933000320188497	BSB273B_4	bsb	F	C17	blk_hood	188	113	NA	NA	91	92	93	94	95	99	100	101	102	106	NA	108	109	112	88	113	NA	74	77	78	79	80	81	84	85	86	87	NA	NA	NA	0	63	197.5	58	6	NA	56.3333333333333	118.666666666667	12	43.3333333333333
933000320046127	MED1112_5MED9999_1 _5	med	F	C07	albino	123	103	63	112	81	82	83	84	87	88	89	90	91	95	96	97	98	101	80	102	109	66	67	68	69	70	73	74	75	76	77	103	104	133	0	52	130	271	13	17	67	59.75	29	11.25
933000120138661	K3_1_14	other	M	C04	albino	177	NA	56	109	74	75	76	77	80	81	82	83	84	87	88	89	90	91	73	95	98	59	60	61	62	63	66	67	68	69	70	94	104	150	0	53	122.085	172.96	26	26	113	124	38.3333333333333	5.75
933000120138686	MED1110_5	med	F	C05	blk_hood	158	116	77	130	95	96	97	98	101	102	103	104	105	108	109	110	111	112	94	117	122	80	81	82	83	84	87	88	89	90	91	116	125	137	0	67	245	194	8	24	75.3333333333333	109	39	12.75
933000320048759	BSB273B_11BSB273D_4	bsb	M	C13	albino	259	105	NA	NA	83	84	85	86	87	90	91	92	93	94	97	98	99	100	80	101	108	66	69	70	71	72	73	76	77	78	79	105	106	115	0	59	212	174	4	28	81	116.75	44.3333333333333	35.25
933000320188445	BSB273B_7BSB273_11	bsb	F	C17	black	172	109	NA	NA	87	88	89	90	91	95	96	97	98	102	103	104	105	108	84	109	116	70	73	74	75	76	77	80	81	82	83	110	111	130	0	60	180	178	27	36	121.666666666667	122.75	26	242
933000120138601	K2_3_10	other	M	C04	black	188	NA	51	104	69	70	71	72	75	76	77	78	79	82	83	84	85	86	68	90	93	54	55	56	57	58	61	62	63	64	65	89	99	106	0	48	3349.345	NA	0	NA	2.33333333333333	0.25	0	0
933000320186956	BSB273B_9BSB273_15	bsb	M	C11	brown	285	109	NA	NA	113	115	116	117	120	121	122	123	124	127	128	129	130	131	88	135	142	73	74	78	79	80	81	NA	85	86	87	136	137	169	0	65	369	242	6	21	50.3333333333333	92	6	3.5
933000120117313	K1_2_2	other	F	C01	brn_hood	150	NA	NA	108	77	78	79	80	83	83	85	86	87	90	91	92	93	94	76	98	101	62	63	64	65	66	69	70	71	72	73	NA	106	112	0	56	215.71	175.73	5	20	89.3333333333333	102.25	49	17
933000320188638	BSB273B_13BSB273B_2	bsb	F	C17	blk_hood	177	110	NA	NA	88	89	90	91	92	96	97	98	99	103	104	105	106	109	85	110	117	71	74	75	76	77	78	81	82	83	84	111	112	168	0	60	169	168	14	6	114.666666666667	122.75	9.66666666666667	3.75
933000320500155	MTF134B_11MTF134B_8MTF134F_1	mtf	F	C19	blk_hood	152	119	NA	NA	91	92	93	96	97	98	103	104	105	110	111	112	113	114	90	118	135	75	76	77	78	79	82	83	84	85	86	119	120	131	0	61	211	140.5	3	1	62	29	7.33333333333333	1.25
933000320524210	MTF134B_6MTF134_10	mtf	F	C19	brn_hood	162	113	NA	NA	85	86	87	90	91	92	97	98	99	104	105	106	107	108	84	112	129	69	70	71	72	73	76	77	78	79	80	113	114	125	0	56	278.5	231	5	15	56.3333333333333	85.75	22.3333333333333	5.5
933000120138332	K3_2_15	other	M	C02	black	160	NA	58	111	74	75	76	79	79	81	81	83	86	87	88	89	90	93	73	94	102	59	60	60	61	65	65	67	68	68	69	94	102	114	0	51	378.81	202.84	8	40	43.3333333333333	104.75	23	9.5
933000120138700	K3_5MED1110_11	med	M	C05	albino	260	116	77	130	95	96	97	98	101	102	103	104	105	108	109	110	111	112	94	117	122	80	81	82	83	84	87	88	89	90	91	116	125	137	0	68	NA	2255.415	NA	0	0	2	0	0.5
933000120138670	Q3_1_1 _12	other	M	C04	blk_hood	148	NA	53	106	71	72	73	74	75	76	77	78	79	80	81	82	83	84	70	92	95	56	57	58	59	60	63	64	65	66	67	91	101	108	0	50	NA	NA	NA	NA	54	118.25	5.61999197920898	62.8728803311305
933000120138639	_1 _15	other	M	C03	brown	320	116	77	130	96	97	98	99	100	101	102	103	104	105	106	107	108	109	95	117	124	80	81	82	83	84	85	86	87	88	89	116	125	132	0	69	NA	NA	NA	NA	20	102	14.1361420671982	NA
933000320524225	MTF134B_5MTF134_9	mtf	F	C19	albino	158	114	NA	NA	86	87	88	91	92	93	98	99	100	105	106	107	108	109	85	113	130	70	71	72	73	74	77	78	79	80	81	114	115	126	0	57	202	186.5	3	22	40.3333333333333	112.5	18	5
933000320188278	_6_8	other	M	C16	blk_hood	136	90	NA	NA	68	69	70	71	75	76	77	78	79	82	83	84	85	86	65	90	97	51	54	55	56	57	58	61	62	63	64	91	92	103	0	44	357	169	7	13	24.3333333333333	13	5.33333333333333	8
933000320188272	BSB273B_3BSB273_3	bsb	F	C15	brn_hood	137	108	NA	NA	87	88	89	93	94	95	96	99	100	101	102	103	106	107	86	108	114	61	64	65	66	73	78	79	80	81	82	109	110	123	0	52	163.5	164.5	14	32	123.666666666667	123	49.6666666666667	14.25
933000320187946	BSB273B_5BSB273F_1	bsb	F	C15	blk_hood	156	114	NA	NA	93	94	95	99	100	101	102	105	106	107	108	109	112	113	92	114	120	70	71	72	73	74	75	76	77	78	79	115	116	128	0	58	246	182	7	35	63.6666666666667	111.25	28.3333333333333	41
933000320835877	MTF134B_13MTF134E_9MTF134F_1	mtf	M	C21	brn_hood	220.9	79	NA	NA	100	101	102	105	106	107	108	112	113	114	115	116	119	120	99	121	128	81	84	85	86	87	88	92	93	94	95	122	123	135	0	65	338	256	5	5	29.3333333333333	44.25	0.333333333333333	0.25
933000320187992	_12	other	M	C16	brown	213	96	NA	NA	74	75	76	77	81	82	83	84	85	88	89	90	91	92	71	96	103	57	60	61	62	63	64	67	68	69	70	97	98	134	0	50	506	2198.5	8	4	23.3333333333333	1.75	6.33333333333333	0.25
933000320047045	BSB273B_12BSB273D_2	bsb	M	C09	albino	195	104	62	114	84	85	86	87	90	91	92	93	94	97	98	99	100	101	83	104	108	69	70	71	72	73	76	77	78	79	80	105	106	120	0	56	910	262.5	1	4	19.6666666666667	61	6	24
933000320500223	MTF134B_15MTF134D_6	mtf	M	C19	brown	260	113	NA	NA	85	86	87	NA	91	92	97	98	99	104	105	106	107	108	84	112	129	69	70	71	72	73	76	77	78	79	80	113	114	125	0	56	565	241	5	1	24.6666666666667	59.75	3	6.75
933000320188281	_10_8	other	M	C16	black	140	90	NA	NA	68	69	70	71	75	76	77	78	79	82	83	84	85	86	65	90	97	51	54	55	56	57	58	61	62	63	64	91	92	128	0	44	155	191	5	5	88.6666666666667	100.75	41.3333333333333	5.5
933000320186964	BSB273B_15BSB273D_6	bsb	M	C11	brn_hood	217	109	NA	NA	113	115	116	117	120	121	122	123	124	127	128	129	130	131	88	135	142	73	74	78	79	80	81	NA	85	86	87	136	137	169	0	65	373	73	3	0	38.6666666666667	40.5	19	14
933000320048642	BSB273B_12BSB273E_2	bsb	M	C14	blk_hood	212	63	NA	NA	73	74	75	78	NA	80	81	82	85	86	87	88	89	92	72	93	100	58	59	60	61	64	65	66	67	68	71	95	96	172	0	52	407.5	191	5	5	37.6666666666667	97.75	5.33333333333333	0.75
933000320188273	BSB273B_13BSB273B_5BSB273F_1	bsb	F	C15	albino	155	107	NA	NA	86	87	88	92	93	94	95	98	99	100	101	102	105	106	85	107	113	63	64	65	66	67	68	69	70	71	72	108	109	150	0	51	142	163	23	38	138	134.25	39.6666666666667	32.25
933000120138436	MED1110_12MED9999_1	med	M	C05	albino	198	106	67	120	85	86	87	88	89	90	91	92	93	94	95	96	97	98	84	107	112	70	72	73	74	75	76	77	78	79	80	106	115	127	0	58	NA	NA	NA	NA	2.66666666666667	106.75	9.41658791555522	NA
933000320500360	MTF134B_7MTF134_3	mtf	F	C19	black	159	116	NA	NA	88	89	90	93	94	95	100	101	102	107	108	109	110	111	87	115	132	72	73	74	75	76	79	80	81	82	83	116	117	128	0	58	37	48	13	42	34.6666666666667	87.5	17.6666666666667	25.5
933000320046823	BSB273B_6	bsb	F	C09	brown	153	103	61	113	83	84	85	86	89	NA	91	92	93	96	97	98	99	100	82	103	107	68	69	70	71	72	75	76	77	78	79	104	105	119	0	54	425.5	145.5	7	15	16.3333333333333	135	5.33333333333333	6.75
933000320795529	MTF134B_14MTF134B_3	mtf	F	C21	brown	166.4	86	NA	NA	107	108	109	112	113	114	115	119	120	121	122	123	126	127	106	128	135	88	91	92	93	94	95	99	100	101	102	129	130	141	0	70	556.5	63	0	9	5	80.5	2	11
933000320188173	BSB273B_10BSB273D_16	bsb	M	C15	brown	255	112	NA	NA	91	92	93	97	98	99	100	103	104	105	106	107	110	111	90	112	118	65	68	69	70	77	82	83	84	85	86	113	114	127	0	58	3380	13070	1	3	4	1.5	0.333333333333333	0.5
933000120138280	K2_5_12	other	M	C02	brn_hood	266	NA	63	116	79	80	81	84	84	86	86	88	91	92	93	94	95	98	78	99	107	64	65	65	66	70	70	72	73	73	74	99	107	150	0	56	923.57	186.51	7	12	13.6666666666667	71.75	6.33333333333333	18.75
933000320045785	MED1114_11_13	med	M	C07	albino	224	113	73	122	91	92	93	94	97	98	99	100	101	105	106	107	108	111	90	112	119	76	77	78	79	80	83	84	85	86	87	113	114	143	0	63	1142	204.5	1	13	3.33333333333333	90.5	0.333333333333333	12.75
933000120138689	K3_6MED1110_12	med	M	C05	blk_hood	235	116	77	130	95	96	97	98	101	102	103	104	105	108	109	110	111	112	94	117	122	80	81	82	83	84	87	88	89	90	91	116	125	137	0	68	4624.175	236.254999999999	1	4	3.66666666666667	71	1.33333333333333	18.5
933000320499811	MTF134B_3MTF134_3	mtf	F	C18	albino	162	109	NA	NA	89	90	91	NA	95	96	97	98	101	102	103	104	105	108	88	109	116	70	73	74	75	76	77	81	82	83	84	110	111	123	0	60	171.5	209	9	19	51	100.25	32.3333333333333	27.25
933000320048594	BSB273B_13BSB273B_5	bsb	F	C13	albino	157	103	NA	NA	81	82	83	84	85	88	89	90	91	92	95	96	97	98	78	99	106	64	67	68	69	70	71	74	75	76	77	103	104	145	0	56	161	135	12	22	100.666666666667	117.25	25.6666666666667	4.25
933000120138293	_15_7	other	F	C02	black	144	NA	53	106	69	70	71	74	75	76	77	78	81	82	83	84	85	88	68	90	98	54	55	56	57	60	61	62	63	64	67	89	97	109	0	46	158	210	13	19	108	97.75	9.66666666666667	5.5
933000320048789	BSB273B_14BSB273D_12	bsb	M	C14	albino	223	67	NA	NA	77	78	79	82	83	84	85	86	89	90	91	92	93	96	76	97	104	62	63	64	65	68	69	70	71	72	75	99	100	176	0	56	176	163	11	38	102.666666666667	135.5	221.666666666667	33.75
933000320047582	BSB273B_10BSB273D_8	bsb	M	C09	brown	132	102	60	112	82	83	84	85	88	89	90	91	92	95	96	97	98	99	81	102	106	67	68	69	70	71	74	75	76	77	78	103	104	117	0	54	214	203	22	28	101	105.25	2.66666666666667	17.75
933000120138680	K1_5_8	other	F	C04	black	133	NA	56	109	74	75	76	77	80	81	82	83	84	87	88	89	90	91	73	95	98	59	60	61	62	63	66	67	68	69	70	94	104	111	0	52	147.56	124.030000000001	11	41	120.666666666667	162.75	36.3333333333333	11.5
933000320046093	MED1112_2_2	med	F	C07	brn_hood	133	111	71	120	89	90	91	92	95	96	97	98	99	103	104	105	106	109	88	110	117	74	75	76	77	78	81	82	83	84	85	111	112	141	0	60	141	221	0	0	33.3333333333333	79.75	4.33333333333333	1
933000320048965	BSB273B_13BSB273E_11	bsb	M	C14	brn_hood	184	60	NA	NA	70	71	72	75	76	77	78	79	82	83	84	85	86	89	69	90	97	55	56	57	58	61	62	63	64	65	68	92	93	169	0	49	187	187	3	17	35.6666666666667	117.25	16	18.25
933000320499820	MTF134B_8MTF134_8	mtf	F	C18	black	173	109	NA	NA	89	90	91	94	95	96	97	98	101	102	103	104	105	108	88	109	116	70	73	74	75	76	77	81	82	83	84	110	111	164	0	60	131	194	7	12	61.3333333333333	94.75	28.6666666666667	3.75
933000120138279	_1	other	F	C02	brn_hood	154	NA	63	116	79	80	81	84	85	86	87	88	91	92	93	94	95	98	78	100	108	64	65	66	67	70	71	72	73	74	77	99	107	150	0	56	250.5	190	7	6	35.6666666666667	80.75	14.6666666666667	24.75
933000120138455	MED1110_13Q3_5	med	M	C05	blk_hood	137	105	66	119	84	85	86	NA	90	NA	92	93	94	97	98	99	100	101	83	106	111	69	70	71	72	73	76	77	78	79	80	105	114	161	0	57	2759.73	NA	2	NA	4.33333333333333	0.25	3.66666666666667	0
933000120117307	Q3_2_1 _11	other	M	C01	blk_hood	259	NA	NA	117	86	87	88	89	92	92	94	95	96	99	100	101	102	103	85	107	110	71	72	73	74	75	78	79	80	81	82	NA	115	121	0	64	309.509999999998	141.47	2	NA	4.66666666666667	110	0.333333333333333	6
933000320186839	BSB273B_7BSB273_7	bsb	F	C10	albino	172	115	67	123	93	94	95	96	97	101	102	103	104	107	108	112	110	111	90	115	121	72	75	76	79	79	83	86	87	88	89	116	117	124	0	58	258	219.5	11	29	69.3333333333333	101	67.6666666666667	9.5
933000120138631	K1_4_4	other	F	C03	brn_hood	167	116	77	130	96	97	98	101	102	103	104	105	108	109	110	111	112	115	95	117	122	80	81	82	83	84	87	88	89	90	91	116	125	161	0	69	135.885000000001	140.72	20	47	136.333333333333	148	44.3333333333333	26.5
933000120138675	_6_9	other	F	C04	brown	138	NA	56	109	74	75	76	77	80	81	82	83	84	87	88	89	90	91	73	95	98	59	60	61	62	63	66	67	68	69	70	94	104	111	0	52	162	147	30	35	118	139.75	63.6666666666667	67.75
933000320499862	MTF134B_13MTF134D_4	mtf	M	C19	black	278	122	NA	NA	94	95	96	99	100	101	106	107	108	113	114	115	116	117	93	121	138	78	79	80	81	82	85	86	87	88	89	122	123	134	0	65	NA	2828	0	0	0.333333333333333	1.25	0.333333333333333	0.75
933000320858157	MTF134B_1	mtf	F	C22	black	167	119	NA	NA	98	99	100	101	102	105	106	107	108	109	113	114	115	116	95	120	127	81	84	85	86	87	88	91	92	93	94	121	122	134	0	72	165.5	165.5	0	4	75.6666666666667	78	0.666666666666667	48.5
933000320048975	BSB273B_12BSB273E_10	bsb	M	C14	black	203	61	NA	NA	71	72	73	76	77	78	79	80	83	84	85	86	87	90	70	91	98	56	57	58	59	62	63	64	65	66	69	93	94	170	0	50	257	206.5	7	34	83.3333333333333	107.5	9	14
933000320187945	BSB273B_12BSB273D_2	bsb	M	C15	brn_hood	266	114	NA	NA	93	94	95	99	100	101	102	105	106	107	108	109	112	113	92	114	120	67	70	71	72	79	84	85	86	87	88	115	116	129	0	59	271	248	16	26	79.3333333333333	89.5	2.66666666666667	5.75
933000320048790	BSB273B_16BSB273B_8	bsb	F	C14	blk_hood	135	67	NA	NA	77	78	79	82	83	84	85	86	89	90	91	92	93	96	76	97	104	62	63	64	65	68	69	70	71	72	75	99	100	174	0	54	267	300	14	15	84	73.25	16.3333333333333	1.25
933000320049138	BSB273B_13BSB273B_5	bsb	F	C14	blk_hood	148	67	NA	NA	77	78	79	82	83	84	85	86	89	90	91	92	93	96	76	97	104	62	63	64	65	68	69	70	71	72	75	99	100	174	0	54	193	162	9	26	83	131.5	10.6666666666667	2.25
933000320046078	MED1112_9_1	med	F	C07	albino	151	109	69	118	87	88	89	90	93	94	95	96	97	101	102	103	104	107	86	108	115	72	73	74	75	76	79	80	81	82	83	109	110	121	0	58	259.5	214	13	28	79	95.75	12	3.25
933000320047904	BSB273B_5	bsb	F	C10	brn_hood	175	120	72	128	98	NA	100	101	102	106	107	108	109	112	113	114	115	116	95	120	126	77	80	81	84	87	88	91	92	93	94	121	122	130	0	63	102	235	NA	23	163.982845040673	87.75	19.7861254929227	4.25
933000320047885	BSB273B_15BSB273D_13	bsb	M	C10	albino	236	117	69	125	95	96	97	98	99	103	104	105	106	109	110	111	112	113	92	117	123	74	77	78	81	81	85	88	89	90	91	118	119	126	0	61	445.5	213.5	1	18	15	101.5	1	1.25
933000320047116	BSB273B_7BSB273D_7	bsb	M	C08	brown	188	103	59	111	83	84	87	88	89	90	91	94	95	96	97	98	101	102	82	103	NA	66	67	68	69	70	73	74	75	80	81	104	105	133	0	53	222.5	203	6	3	85	71.75	1.66666666666667	3.75
933000320500083	BSB273B_12BSB273E_4	bsb	M	C17	blk_hood	237	107	NA	NA	85	86	87	88	89	93	94	95	96	100	101	102	103	106	82	107	114	68	71	72	73	74	75	78	79	80	81	108	109	127	0	59	287	158	7	14	31.6666666666667	122	11	25.5
933000320187080	BSB273B_15BSB273B_7	bsb	F	C11	albino	152	105	NA	NA	109	111	112	113	116	117	118	119	120	123	124	125	126	127	84	131	138	69	70	74	75	76	77	NA	81	82	83	132	133	165	0	60	3739	157	0	33	4.33333333333333	138	1	5.25
933000320858127	MTF134B_9MTF134_15	mtf	M	C22	albino	302	119	NA	NA	98	99	100	101	102	105	106	107	108	109	113	114	115	116	95	120	127	81	84	85	86	87	88	91	92	93	94	121	122	161	0	73	257	292	NA	3	41	50.75	3	1.5
933000320047129	BSB273B_11	bsb	F	C08	brn_hood	141	107	63	115	87	88	91	92	93	94	95	98	99	100	101	102	105	106	86	107	113	70	71	72	73	74	77	78	79	84	85	108	109	120	0	56	136.5	141	18	35	137.666666666667	151	39.3333333333333	9.5
933000320795462	MTF134B_11MTF134D_13	mtf	M	C21	albino	278.5	86	NA	NA	107	108	109	112	113	114	115	119	120	121	122	123	126	127	106	128	135	88	91	92	93	94	95	99	100	101	102	129	130	142	0	72	181.5	222	4	0	69	77.75	6.66666666666667	1.5
933000320046904	BSB273B_3BSB273_3	bsb	F	C08	blk_hood	155	105	61	113	85	86	89	90	91	92	93	96	97	98	99	100	103	104	84	105	111	68	69	70	71	72	75	76	77	82	83	106	107	117	0	54	140	111	26	52	134	138	101.333333333333	239
933000320499694	MTF134B_14MTF134D_12	mtf	M	C18	brn_hood	244	110	NA	NA	90	91	92	95	96	97	98	99	102	103	104	105	106	109	89	110	117	71	74	75	76	77	78	82	83	84	85	111	112	123	0	62	217	173	18	28	89	125	54	7.25
933000320046086	MED1112_1_1	med	F	C07	blk_hood	180	110	70	119	88	89	90	91	94	95	96	97	98	102	103	104	105	108	87	109	116	73	74	75	76	77	80	81	82	83	84	110	111	122	0	59	259	141	2	4	24	110.25	27.6666666666667	29.5
933000120138351	_11_3	other	F	C02	albino	108	NA	56	109	72	73	74	77	78	79	80	81	84	85	86	87	88	91	71	93	101	57	58	59	60	63	64	65	66	67	70	92	100	144	0	49	149	142	20	31	135.333333333333	158.5	46	51
933000320047147	BSB273B_8BSB273_8	bsb	F	C08	brown	168	108	64	116	88	89	92	93	94	95	96	99	100	101	102	103	106	107	87	108	114	71	72	73	74	75	78	79	80	85	86	109	110	120	0	57	198	179	14	25	104.666666666667	119.75	13.3333333333333	2.75
933000320188097	_3	other	F	C16	brn_hood	133	100	NA	NA	78	79	80	81	85	86	87	88	89	92	93	94	95	96	75	100	107	61	64	65	66	67	68	71	72	73	74	101	102	138	0	52	28	22	0	0	0.666666666666667	1.25	0.333333333333333	0.25
933000120138395	Q3_4_13	other	M	C03	brn_hood	228	106	67	120	86	87	88	91	92	93	94	95	98	99	100	101	102	105	85	107	112	70	71	72	73	74	77	78	79	80	81	106	115	122	0	59	NA	2599.505	NA	NA	0.666666666666667	1.25	0.333333333333333	0.25
933000320049034	BSB273B_3	bsb	F	C14	brn_hood	171	70	NA	NA	80	81	82	85	86	87	88	89	92	93	94	95	96	99	79	100	107	65	66	67	68	71	72	73	74	75	78	102	103	177	0	57	220	225	3	11	35.3333333333333	85.25	12.6666666666667	6
933000320188450	BSB273B_9BSB273E_10	bsb	M	C17	black	204	109	NA	NA	87	88	89	90	91	95	96	97	98	102	103	104	105	108	84	109	116	70	73	74	75	76	77	80	81	82	83	110	111	130	0	61	289.5	182.5	10	34	74.3333333333333	117.5	3	27.25
933000320047593	BSB273B_13BSB273D_11	bsb	M	C09	brn_hood	196	99	57	109	79	80	81	82	85	86	87	88	89	92	93	94	95	96	78	99	103	64	65	66	67	68	71	72	73	74	75	100	101	115	0	51	161.5	169	4	27	85	125.5	45.6666666666667	54
933000320045778	MED1113_13MED1114_7_15	med	M	C07	blk_hood	245	112	72	121	90	91	92	93	96	97	98	99	100	104	105	106	107	110	89	111	118	75	76	77	78	79	82	83	84	85	86	112	113	124	0	62	206	186	18	34	105	116.75	12	10
933000320795402	MTF134B_1MTF134_6	mtf	F	C21	brn_hood	150.5	86	NA	NA	107	108	109	112	113	114	115	119	120	121	122	123	126	127	106	128	135	91	91	92	93	94	95	99	100	101	102	129	130	144	0	71	192.5	211	24	32	103	99.75	7.33333333333333	8
933000320858154	MTF134B_11MTF134D_2	mtf	M	C22	brn_hood	289	119	NA	NA	98	99	100	101	102	105	106	107	108	109	113	114	115	116	95	120	127	81	84	85	86	87	88	91	92	93	94	121	122	134	0	73	225.5	149	4	NA	43.6666666666667	4.25	1.66666666666667	0
933000320187227	BSB273B_8	bsb	F	C11	brown	171	108	NA	NA	112	114	115	116	119	120	121	122	123	126	127	128	129	130	87	134	141	72	73	77	78	79	80	NA	84	85	86	135	136	168	0	63	2162	140.5	5	9	6	75.5	3.66666666666667	24.25
933000320188437	BSB273D_9	bsb	M	C17	brn_hood	302	108	NA	NA	86	87	88	89	90	94	95	96	97	101	102	103	104	NA	83	NA	NA	69	72	73	74	75	76	79	80	81	82	NA	NA	NA	0	60	233	NA	4	NA	79.6666666666667	NA	1.66666666666667	NA
933000320048762	BSB273B_10BSB273D_2	bsb	M	C13	brown	271	105	NA	NA	83	84	85	86	87	90	91	92	93	94	97	98	99	100	80	101	108	66	69	70	71	72	73	76	77	78	79	105	106	147	0	59	47	243	2	22	85	91.5	240.666666666667	14.5
933000320524285	MTF134B_2MTF134_6	mtf	F	C19	black	128	114	NA	NA	86	87	88	91	92	93	98	99	100	105	106	107	108	109	85	113	130	70	71	72	73	74	77	78	79	80	81	114	115	126	0	57	2099	132	4	49	7.33333333333333	133.25	2	53.25
933000320187224	BSB273B_4BSB273_12	bsb	F	C11	blk_hood	151	104	NA	NA	108	110	111	112	115	116	117	118	119	122	123	124	125	126	83	130	137	68	69	73	74	75	76	NA	80	81	82	131	132	164	0	59	295	257	5	0	68	9.25	3	0.5
933000320188713	BSB273B_11BSB273E_3	bsb	M	C17	brn_hood	224	105	NA	NA	83	84	85	86	87	91	92	93	94	98	99	100	101	104	80	105	112	66	69	70	71	72	73	76	77	78	79	106	107	NA	0	57	504	153	3	15	24.3333333333333	137.25	3	7.25
933000320858561	MTF134B_15MTF134D_6	mtf	M	C22	black	333	119	NA	NA	98	99	100	101	102	105	106	107	108	109	113	114	115	116	95	120	127	81	84	85	86	87	88	91	92	93	94	121	122	161	0	73	NA	101	0	NA	0.333333333333333	23.5	0	29.5
933000320047859	BSB273B_6BSB273_14	bsb	F	C10	albino	184	119	71	127	97	98	99	100	101	105	106	107	108	111	112	116	114	115	94	119	125	76	79	80	83	83	87	90	91	92	93	120	121	156	0	62	804	290.5	3	1	17	26	9.33333333333333	8.5
933000320046801	BSB273B_12BSB273D_10	bsb	M	C09	brown	241	103	61	113	83	84	85	86	89	90	91	92	93	96	97	98	99	100	82	103	107	68	69	70	71	72	75	76	77	78	79	104	105	119	0	55	1705	158	3	25	12.6666666666667	121	8.33333333333333	80.25
933000320047909	BSB273B_5BSB273_13	bsb	F	C10	black	158	122	74	130	100	101	102	103	104	108	109	110	111	114	115	119	117	118	97	122	128	79	82	83	86	86	90	93	94	95	96	123	124	131	0	65	71	88	35	50	157	139.5	301.666666666667	218
933000120117333	_1 _4	other	F	C01	black	162	NA	NA	124	93	94	95	96	99	99	101	102	103	106	107	108	109	110	92	114	117	79	80	81	82	83	84	85	86	87	88	NA	122	128	0	71	240.5	155	10	23	83.6666666666667	137.75	18	3.25
933000320187205	BSB273B_2BSB273_10	bsb	F	C11	black	149	104	NA	NA	108	110	111	112	115	116	117	118	119	122	123	124	125	126	83	130	137	68	69	73	74	75	76	NA	80	81	82	131	132	NA	0	59	241	205	5	11	58	98.25	36.6666666666667	5.25
933000320500153	MTF134B_12MTF134D_11	mtf	M	C19	albino	275	119	NA	NA	91	92	93	96	97	98	103	104	105	110	111	112	113	114	90	118	135	75	76	77	78	79	82	83	84	85	86	119	120	131	0	63	2135	121.5	1	3	4.66666666666667	19	2.33333333333333	7
933000120117348	K2_4_11	other	M	C01	black	278	NA	NA	124	93	94	95	96	99	99	101	102	103	106	107	108	109	110	92	114	117	78	79	80	81	82	85	86	87	88	89	NA	122	128	0	71	229.144999999999	202.109999999999	21	27	94.3333333333333	104.5	4.66666666666667	11.25
933000320047887	BSB273B_3BSB273_3	bsb	F	C10	blk_hood	147	115	67	123	93	94	95	96	97	101	102	103	104	107	108	112	110	111	90	115	121	72	NA	76	79	79	83	86	87	88	89	116	117	125	0	58	1633	194	0	4	1	21	0	28
933000320499775	MTF134B_7	mtf	F	C18	blk_hood	185	112	NA	NA	92	93	94	97	98	99	100	101	104	105	106	107	108	111	91	112	NA	73	76	77	78	79	80	84	85	86	87	NA	NA	NA	0	62	NA	NA	NA	NA	NA	NA	NA	NA
933000320048527	BSB273B_10BSB273E_3	bsb	M	C13	black	186	98	NA	NA	76	77	78	79	80	83	84	85	86	87	90	91	92	93	73	94	101	59	62	63	64	65	66	69	70	71	72	98	99	140	0	52	159	156	22	33	128.333333333333	138	11.3333333333333	0.75
933000120138564	Q3_6_15	other	M	C03	blk_hood	253	109	NA	NA	89	90	91	94	95	96	97	98	101	102	103	104	105	108	88	110	115	73	74	75	76	77	80	81	82	83	84	109	118	154	0	62	332.94	138.085	5	17	55.3333333333333	124.5	3	11.25
933000320046148	MED1113_4_14	med	M	C07	brn_hood	245	111	71	120	89	90	91	92	95	96	97	98	99	103	104	105	106	109	88	110	117	74	75	76	77	78	81	82	83	84	85	111	112	141	0	61	1786	209	0	24	3.66666666666667	103.75	2.33333333333333	28.25
933000320045672	MED1113_15MED1114_9_9	med	M	C07	blk_hood	211	107	67	116	85	86	87	88	91	92	93	94	95	99	100	101	102	105	84	106	113	70	71	72	73	74	77	78	79	80	81	107	108	119	0	57	314	197.5	9	40	58	105.5	10.3333333333333	21.75
933000320048638	BSB273B_11BSB273E_1	bsb	M	C14	brn_hood	194	63	NA	NA	73	74	75	78	79	80	81	82	85	86	87	88	89	92	72	93	100	58	59	60	61	64	65	66	67	68	71	95	96	172	0	52	386	223	0	26	39.3333333333333	101.25	10.6666666666667	5.75
933000320188352	_11_9	other	M	C16	albino	149	91	NA	NA	69	70	71	72	76	77	78	79	80	83	84	85	86	87	66	91	98	52	55	56	57	58	59	62	63	64	65	92	93	104	323	45	552	250	4	10	25.3333333333333	76.25	4	2
933000320858439	MTF134B_1 MTF134B_14MTF134D_16	mtf	M	C22	blk_hood	273	116	NA	NA	95	96	97	98	99	102	103	104	105	106	110	111	112	112	92	117	124	78	81	82	83	84	85	88	89	90	91	118	119	131	0	70	156	140	5	NA	14.3333333333333	3.25	8.66666666666667	1.25
933000320047152	BSB273B_11BSB273E_9	bsb	M	C09	albino	165	96	54	106	76	77	78	79	82	83	84	85	86	89	90	91	92	93	75	96	100	61	62	63	64	65	68	69	70	71	72	97	98	111	0	48	414	229	2	13	30.3333333333333	94	6.33333333333333	7.75
933000120138615	MED1110_15MED1113_3	med	M	C05	blk_hood	222	116	77	130	95	96	97	98	101	102	103	104	105	108	109	110	111	112	94	117	122	80	81	82	83	84	87	88	89	90	91	116	125	137	0	68	621	237	7	23	32.6666666666667	93.25	8	4.25
933000320048970	BSB273B_2	bsb	F	C14	brn_hood	143	61	NA	NA	71	72	73	76	77	78	79	80	83	84	85	86	87	90	70	91	98	56	57	58	59	62	63	64	65	66	69	93	94	168	0	48	202	166	5	18	87.3333333333333	123.75	22	27.5
933000120138397	_1 _9	other	M	C03	blk_hood	246	106	67	120	86	87	88	89	90	91	92	93	94	95	96	97	98	99	85	107	116	70	71	72	73	74	75	76	77	78	79	106	115	121	0	59	NA	NA	NA	NA	116	155	5.88361070965723	NA
933000320858590	MTF134B_12MTF134B_2	mtf	F	C22	blk_hood	127	118	NA	NA	97	98	99	100	101	104	105	106	107	108	112	113	114	115	94	119	126	80	83	84	85	86	87	90	91	92	93	120	121	133	0	71	194	257.5	11	14	105	80.5	25	4
933000320858503	MTF134B_4	mtf	F	C22	black	158	118	NA	NA	97	98	99	100	101	104	105	106	107	108	112	113	114	115	94	119	126	80	83	84	85	86	87	90	91	92	93	120	121	133	0	71	220	223	1	33	82.3333333333333	97	66	9.5
933000120138619	_5_8	other	F	C04	black	127	NA	49	102	67	68	69	70	73	74	75	76	77	80	81	82	83	84	66	88	91	52	53	54	55	56	59	60	61	62	63	87	97	103	0	45	192	152	8	15	100	141.25	11.3333333333333	27.25
933000320048582	BSB273B_16BSB273B_8	bsb	F	C13	brown	143	99	NA	NA	77	78	79	80	81	84	85	86	87	88	91	92	93	94	74	95	102	60	63	64	65	66	67	70	71	72	73	99	100	108	0	52	296	391	16	17	73	58.25	23.6666666666667	33.75
933000120138559	_11_3	other	F	C03	albino	165	110	71	124	90	91	92	95	96	97	98	99	102	103	104	105	106	109	89	111	116	74	75	76	77	78	81	82	83	84	85	110	119	125	0	63	224.5	174	11	34	77.6666666666667	123.75	17.3333333333333	68.25
933000320187081	BSB273B_11BSB273E_3	bsb	M	C11	albino	240	105	NA	NA	109	111	112	113	116	117	118	119	120	123	124	125	126	127	84	131	138	69	70	74	75	76	77	NA	81	82	83	132	133	165	0	61	83.5	NA	11	NA	149.666666666667	NA	322.333333333333	NA
933000320187932	BSB273B_10BSB273D_8	bsb	M	C15	black	216	114	NA	NA	93	94	95	99	100	101	102	105	106	107	108	109	112	113	92	114	120	67	70	71	72	79	84	85	86	87	88	115	116	129	0	59	204	171	6	20	97	101.25	6	7
933000120138673	_1 _12	other	M	C04	albino	170	NA	53	106	71	72	73	74	75	76	79	80	81	84	85	86	87	88	70	92	95	56	57	58	59	60	61	62	63	64	65	91	101	147	0	50	8734.495	197.04	0	10	1.66666666666667	79.25	0	22
933000120117332	K3_3_1 _16	other	M	C01	black	308	NA	NA	123	92	93	94	95	98	98	100	101	102	105	106	107	108	109	91	113	116	78	78	79	80	81	84	85	86	87	88	NA	121	126	0	70	160.594999999999	145.244999999998	2	24	43.6666666666667	142	42.6666666666667	15
933000320858566	MTF134B_1MTF134B_11	mtf	F	C22	albino	165	119	NA	NA	98	99	100	101	102	105	106	107	108	109	113	114	115	116	95	120	127	81	84	85	86	87	88	91	92	93	94	121	122	134	0	72	227	187	13	7	85	100.25	37.3333333333333	11.5
933000120138440	K3_2MED1110_6	med	F	C05	albino	138	103	64	117	82	83	84	85	88	89	90	91	92	95	96	97	98	99	81	104	109	67	68	69	70	71	74	75	76	77	78	103	112	125	0	54	144.129999999999	123.290000000001	5	21	20.6666666666667	142	12.3333333333333	28
933000120138569	_1 _14	other	M	C03	blk_hood	289	110	71	124	90	91	92	93	94	95	96	97	98	99	100	101	NA	103	89	111	117	74	75	76	77	78	79	80	81	82	83	110	119	125	0	63	NA	NA	NA	NA	103	108.398285433731	16.8813475614099	NA
933000320795502	MTF134B_11MTF134D_2	mtf	M	C21	brown	310	86	NA	NA	107	108	109	112	113	114	115	119	120	121	122	123	126	127	106	128	135	88	91	92	93	94	95	99	100	101	102	129	130	142	0	71	249	214	3	15	44.6666666666667	96.75	20.6666666666667	1.5
933000320047595	BSB273B_2	bsb	F	C09	brown	120	102	60	112	82	83	84	85	88	89	90	91	92	95	96	97	98	99	81	102	106	67	68	69	70	71	74	75	76	77	78	103	104	117	0	53	50	237	22	2	265	77.75	70	18
933000320188113	BSB273B_11BSB273D_1	bsb	M	C15	albino	198	112	NA	NA	91	92	93	97	98	NA	100	103	104	105	106	107	110	111	90	112	118	65	68	69	70	77	82	83	84	85	86	113	114	126	0	57	175	190	21	30	115.333333333333	107.75	66.6666666666667	31
933000120138599	_1 _16	other	M	C04	black	165	NA	49	102	67	68	69	70	71	72	75	76	77	80	81	82	83	84	66	88	91	52	53	54	55	56	57	58	59	60	61	87	97	143	0	46	312.54	149.365	6	34	57.6666666666667	142.5	6.66666666666667	6
933000320499809	MTF134B_5MTF134_5	mtf	F	C18	blk_hood	146	107	NA	NA	87	88	89	92	93	94	95	96	99	100	101	102	103	106	86	107	114	68	71	72	73	74	75	79	80	81	82	108	109	162	0	58	218	212	11	42	90.3333333333333	91.75	62.6666666666667	79
933000320188374	_10_12	other	M	C16	black	175	92	NA	NA	70	71	72	73	77	78	79	80	81	84	85	86	87	88	67	92	99	53	56	57	58	59	60	63	64	65	66	93	94	105	294	46	126.5	164	29	30	147	118.75	54.6666666666667	48.75
933000320188647	BSB273B_10BSB273E_2	bsb	M	C17	brown	238	110	NA	NA	88	89	90	91	92	96	97	98	99	103	104	105	106	109	85	110	117	71	74	75	76	77	78	81	82	83	84	111	112	131	0	62	423	174.5	7	17	12	112.75	0.666666666666667	1.75
933000320187183	BSB273B_5	bsb	F	C11	blk_hood	125	107	NA	NA	111	113	114	115	118	119	120	121	122	125	126	127	128	129	86	133	140	71	72	76	77	78	79	NA	83	84	85	134	135	167	0	70	306	208	19	11	68.6666666666667	103.75	4.66666666666667	9.75
933000320047295	BSB273B_7BSB273_7	bsb	F	C08	albino	142	106	62	114	86	87	90	91	92	93	94	97	98	99	100	101	104	105	85	106	112	69	70	71	72	73	76	77	78	83	84	107	108	119	0	55	269	195	12	33	80.3333333333333	108.25	17.6666666666667	8.75
933000320046841	BSB273B_11BSB273E_1	bsb	M	C09	blk_hood	208	98	56	108	78	79	80	81	84	85	86	87	88	91	92	93	94	95	77	98	102	63	64	65	66	67	70	71	72	73	74	99	100	113	0	50	163	246	15	18	99	70.75	16.3333333333333	2
933000320047912	BSB273B_14BSB273D_4	bsb	M	C10	black	299	122	74	130	100	101	102	103	104	108	109	110	111	114	115	116	117	118	97	122	128	79	82	83	86	86	90	93	94	95	96	123	124	132	0	66	260	277.5	18	21	80.3333333333333	80.75	33	8.75
933000320188741	_5	other	M	C16	blk_hood	257	99	NA	NA	77	78	79	80	84	85	86	87	88	91	92	93	94	95	74	99	NA	60	63	64	65	66	67	70	71	72	73	NA	NA	113	0	52	232	174.5	11	NA	86.6666666666667	NA	11.3333333333333	NA
933000320049136	BSB273B_1BSB273_1	bsb	F	C14	albino	148	66	NA	NA	76	77	78	81	82	83	84	85	88	89	90	91	92	95	75	96	103	61	62	63	64	67	68	69	70	71	74	98	99	173	0	53	175.5	160	12	24	116.333333333333	118.5	10	21.25
933000320858441	MTF134B_12MTF134D_13	mtf	M	C22	albino	248	117	NA	NA	96	97	98	99	100	103	104	105	106	107	111	112	113	114	93	118	125	79	82	83	84	85	86	89	90	91	92	119	120	133	0	71	4976	215	0	NA	3.33333333333333	84.5	0	17.75
933000320795580	MTF134B_12MTF134D_15	mtf	M	C21	brn_hood	270.2	82	NA	NA	103	104	105	108	109	110	111	115	116	117	118	119	122	123	102	124	131	84	87	88	89	90	91	95	96	97	98	125	126	138	0	68	186	213.5	6	0	84.6666666666667	48.5	20.3333333333333	5
933000320499961	MTF134B_4MTF134_12	mtf	F	C18	black	147	105	NA	NA	85	86	87	90	91	92	93	94	97	98	99	100	101	104	84	105	112	66	69	70	71	72	73	77	78	79	80	106	107	160	0	56	190	163	12	8	92.6666666666667	84.25	40.6666666666667	11.75
933000120117342	_1 _3	other	F	C01	brown	175	NA	NA	124	93	94	95	96	99	99	101	102	103	106	107	108	109	110	92	114	117	79	80	81	82	83	84	85	86	87	88	NA	122	128	0	71	271	266	10	1	74	31.75	16	0.5
933000320500432	MTF134B_15MTF134D_13	mtf	M	C18	brown	315	111	NA	NA	91	92	93	96	97	98	99	100	103	104	105	106	107	110	90	111	118	72	75	76	77	78	79	83	84	85	86	112	113	166	0	63	244.5	246	7	4	81.6666666666667	81.25	1	0.5
933000120138305	K1_3_3	other	F	C02	albino	120	NA	51	104	67	68	69	72	72	74	74	76	79	80	81	82	83	86	66	87	95	52	53	53	54	58	58	60	61	62	62	87	95	108	0	44	174.675000000001	176.27	5	37	51	119.5	45	24.25
933000120138736	MED1110_12Q3_4	med	M	C05	albino	279	107	68	121	86	87	88	89	92	93	94	95	96	99	100	101	102	103	85	108	113	71	72	73	74	75	78	79	80	81	82	107	116	129	0	59	164.9	77.1999999999998	10	24	116.666666666667	219	20.3333333333333	43.25
933000320499758	MTF134B_13MTF134B_5	mtf	F	C18	brown	186	111	NA	NA	91	92	93	96	97	98	99	100	103	104	105	106	107	110	90	111	118	72	75	76	77	78	79	83	84	85	86	112	113	166	0	62	154	146	23	28	140	143.5	5.33333333333333	5.75
933000320499656	MTF134B_8MTF134_12	mtf	F	C19	brown	130	117	NA	NA	89	90	91	94	95	96	101	102	103	108	109	110	111	112	88	116	133	73	74	75	76	77	80	81	82	83	84	117	118	129	0	60	182	166	1	36	90	115.75	7	9.75
933000320047667	BSB273B_11BSB273D_1	bsb	M	C10	albino	249	118	70	126	96	97	98	99	100	104	105	106	107	110	111	112	113	114	93	118	124	75	78	79	82	82	86	89	90	91	92	119	120	155	0	62	191	479	4	7	14.6666666666667	5.75	4.66666666666667	1.25
933000320046611	MED1113_16MED1114_10_10	med	M	C07	albino	213	108	68	117	86	87	88	89	92	93	94	95	96	100	101	102	103	106	85	107	114	71	72	73	74	75	78	79	80	81	82	108	109	138	0	58	14095	NA	1	0	1.33333333333333	0.25	0.666666666666667	0
933000320047288	BSB273B_5BSB273_5	bsb	F	C08	blk_hood	135	106	62	114	86	87	90	91	92	93	94	97	98	99	100	101	104	105	85	106	112	69	70	71	72	73	76	77	78	83	84	107	108	136	0	55	88	149	4	7	15.3333333333333	58.5	3.66666666666667	6.75
933000320047862	BSB273B_10BSB273_16	bsb	M	C10	brn_hood	279	119	71	127	97	98	99	100	101	105	106	107	108	111	112	116	114	115	94	119	125	76	79	80	83	83	87	90	91	92	93	120	121	156	0	63	430	315	7	7	21	5.75	1.33333333333333	0.25
933000320187319	BSB273B_11BSB273D_11	bsb	M	C11	albino	204	102	NA	NA	106	108	109	110	113	114	115	116	117	120	121	122	123	124	81	128	135	66	67	71	72	73	74	NA	78	79	80	129	130	162	0	58	953.5	502	4	5	18.3333333333333	16.75	7	9
933000320187098	BSB273B_10BSB273E_2	bsb	M	C11	black	273	106	NA	NA	110	112	113	114	117	118	119	120	121	124	125	126	127	128	85	132	139	70	71	75	76	77	78	NA	82	83	84	133	134	166	0	62	386	NA	7	NA	50	NA	9.33333333333333	NA
933000320047600	BSB273B_16BSB273D_14	bsb	M	C09	brown	200	102	60	112	82	83	84	85	88	89	90	91	92	95	96	97	98	99	81	102	106	67	68	69	70	71	74	75	76	77	78	103	104	118	0	54	53	183	20	18	126.666666666667	16	46.6666666666667	1.25
933000320188169	BSB273B_15BSB273B_7BSB273F_1	bsb	F	C15	brn_hood	160	112	NA	NA	91	92	93	97	98	99	100	103	104	105	106	107	110	111	90	112	118	68	69	70	71	72	73	74	75	76	77	113	114	126	0	56	3681.5	152	2	12	2.33333333333333	96	0.666666666666667	17
933000320048775	BSB273B_12BSB273D_13	bsb	M	C13	black	245	104	NA	NA	82	83	84	85	86	89	90	91	92	93	96	97	98	99	79	100	107	65	68	69	70	71	72	75	76	77	78	104	105	146	0	58	192	197	13	3	104	89.75	2.66666666666667	3
933000120138306	_14_6	other	F	C02	brn_hood	141	NA	54	107	70	71	72	75	76	77	78	79	82	83	84	85	86	89	69	91	99	55	56	57	58	61	62	63	64	65	68	90	98	110	0	47	NA	194	0	13	0	103.25	0	19.75
933000320046397	MED1114_8_10	med	M	C07	brown	213	105	65	114	83	84	85	86	89	90	91	92	93	97	98	99	100	103	82	104	111	68	69	70	71	72	75	76	77	78	79	105	106	118	0	55	147	210.5	17	6	94	98	55	8
933000320795639	MTF134B_4MTF134B_5	mtf	F	C21	black	135.3	83	NA	NA	104	105	106	109	110	111	112	116	117	118	119	120	123	124	103	125	132	85	88	89	90	91	92	96	97	98	99	126	127	141	0	67	1485.5	192	0	4	3	86	0.666666666666667	7
933000320500099	BSB273B_4BSB273_8	bsb	F	C17	blk_hood	152	107	NA	NA	85	86	87	88	89	93	94	95	96	100	101	102	103	106	82	107	114	68	71	72	73	74	75	78	79	80	81	108	109	165	0	58	257.5	133.5	12	33	75	129.5	25.3333333333333	20
933000120138718	MED1110_16MED9999_1	med	M	C05	brn_hood	224	111	72	125	90	91	92	93	94	95	96	97	98	99	100	101	102	103	89	112	117	75	77	78	79	80	81	82	83	84	85	111	120	132	0	63	NA	NA	NA	NA	10	5.5	1.84025148092904	1.26471389864972
933000320047340	BSB273B_14BSB273D_4	bsb	M	C09	black	214	104	62	114	84	85	86	87	90	91	92	93	94	97	98	99	100	101	83	104	108	69	70	71	72	73	76	77	78	79	80	105	106	149	0	56	230	205	22	25	95.3333333333333	108.75	13.6666666666667	11
933000320045736	MED1110_16_8	med	F	C07	black	158	112	72	121	90	91	92	96	96	97	98	99	100	104	105	106	107	110	89	111	118	75	76	77	78	79	82	83	84	85	86	112	113	125	0	61	271	272	7	12	27	74.75	4.33333333333333	4.75
933000120138384	_1 _16	other	M	C03	brn_hood	262	109	70	123	89	90	91	92	93	94	95	96	97	98	99	100	101	102	88	110	118	73	74	75	76	77	78	79	80	81	82	109	118	125	0	62	NA	NA	NA	NA	25	108.5	11.6988722869339	NA
933000320795645	MTF134B_10MTF134D_11	mtf	M	C21	brn_hood	278.2	83	NA	NA	104	105	106	109	110	111	112	116	117	118	119	120	123	124	103	125	132	85	88	89	90	91	92	96	97	98	99	126	127	138	0	69	212	170.5	4	10	81.3333333333333	103	35	2.25
933000320188255	BSB273B_6BSB273_14	bsb	F	C15	black	115	107	NA	NA	86	87	88	92	93	94	95	98	99	100	101	102	105	106	85	107	113	60	63	64	65	72	77	78	79	80	81	108	109	122	0	52	150	92	26	60	140.666666666667	189	28.6666666666667	320
933000320188611	_15_9	other	M	C16	brn_hood	213	98	NA	NA	76	77	78	79	83	84	85	86	87	90	91	92	93	94	73	98	105	59	62	63	64	65	66	69	70	71	72	99	100	NA	0	51	258	213	13	26	80	101.75	12	8.25
933000320795540	MTF134B_13MTF134D_4	mtf	M	C21	black	252.8	86	NA	NA	107	108	109	112	113	114	115	119	120	121	122	123	126	127	106	128	135	88	91	92	93	94	95	99	100	101	102	129	130	141	0	71	5950	417	0	2	0.666666666666667	13.75	0.333333333333333	5.5
933000320188159	BSB273B_14BSB273D_12	bsb	M	C15	black	204	110	NA	NA	89	90	91	95	96	97	98	101	102	103	104	105	108	109	88	110	116	63	66	67	68	75	80	81	82	83	84	111	112	153	0	56	1048	211.5	6	18	9	99	6	24
933000320047260	BSB273B_11BSB273E_11	bsb	M	C08	brn_hood	168	100	56	108	80	81	84	85	86	87	88	91	92	93	94	95	98	99	79	100	106	63	64	65	66	67	70	71	72	77	78	101	102	113	0	50	235	231	9	15	77	90.5	24.6666666666667	6.5
933000120138338	_8	other	F	C02	brown	180	NA	59	112	75	76	77	80	81	82	83	84	87	88	89	90	91	94	74	96	104	60	61	62	63	66	67	68	69	70	73	95	103	115	0	52	466.5	188	2	37	27.6666666666667	113.75	2.33333333333333	36.25
933000320047471	BSB273B_2BSB273E_2	bsb	M	C08	black	196	101	57	109	81	82	85	86	87	88	89	92	93	94	95	96	99	100	80	101	107	64	65	66	67	68	71	72	73	78	79	102	103	114	0	51	159.5	164	11	33	115.666666666667	130.75	2.33333333333333	13.25
933000320048716	BSB273B_1BSB273_9	bsb	F	C14	black	137	59	NA	NA	69	70	71	74	75	76	77	78	81	82	83	84	85	88	68	89	96	54	55	56	57	60	61	62	63	64	67	91	92	166	0	47	631	302	3	9	13.3333333333333	30.25	2.33333333333333	7.5
933000120138388	K2_1_7	other	F	C03	blk_hood	151	106	67	120	86	87	88	91	92	93	94	95	98	99	100	101	102	105	85	107	112	70	71	72	73	74	77	78	79	80	81	106	115	121	0	59	296.86	106.91	NA	21	17	24.25	10.6666666666667	13.5
933000320186894	BSB273E_11	bsb	M	C11	blk_hood	231	106	NA	NA	110	112	113	114	117	118	119	120	NA	NA	NA	NA	NA	NA	85	NA	NA	70	71	75	76	77	78	NA	82	83	84	NA	NA	NA	0	62	NA	NA	NA	NA	NA	NA	NA	NA
933000320499751	MTF134B_11MTF134B_3	mtf	F	C18	blk_hood	189	111	NA	NA	91	92	93	96	97	98	99	100	103	104	105	106	107	110	90	111	118	72	75	76	77	78	79	83	84	85	86	112	113	166	0	62	276	300.5	9	7	67.3333333333333	60	3.33333333333333	1.25
933000320499807	MTF134B_6MTF134_6	mtf	F	C18	black	182	108	NA	NA	88	89	90	93	94	95	96	97	100	101	102	103	104	107	87	108	115	69	72	73	74	75	76	80	81	82	83	109	110	163	0	59	283	209	9	21	57.3333333333333	102.75	22.3333333333333	2.25
933000120138578	_1	other	F	C03	brown	156	110	71	124	90	91	92	95	96	97	98	99	102	103	104	105	106	109	89	111	116	74	75	76	77	78	81	82	83	84	85	110	119	125	0	64	255.5	193	6	0	59	94.75	47.6666666666667	55
933000120117349	_1 _6	other	F	C01	brn_hood	182	NA	NA	124	93	94	95	96	99	99	101	102	103	106	107	108	109	110	92	114	117	79	80	81	82	83	84	85	86	87	88	NA	122	128	0	71	166	140.5	3	26	72	151.5	34	4.25
933000120138402	Q3_2_1 _13	other	M	C04	black	188	NA	56	109	74	75	76	77	78	79	80	81	82	83	84	85	86	87	73	95	98	59	60	61	62	63	66	67	68	69	70	94	104	110	0	53	NA	NA	NA	NA	92.6666666666667	150.25	30.0207622335118	NA
933000120138346	K3_4_9	other	M	C02	albino	186	NA	56	109	72	73	74	77	77	79	79	81	84	85	86	87	88	91	71	92	100	57	58	58	59	63	63	65	66	66	67	92	100	112	0	49	NA	63.3899999999994	NA	4	0.666666666666667	129	0	163
933000320048964	BSB273B_2BSB273_10	bsb	F	C14	black	140	61	NA	NA	71	72	73	76	77	78	79	80	83	84	85	86	87	90	70	91	98	56	57	58	59	62	63	64	65	66	69	93	94	168	0	49	231	200	13	24	93.6666666666667	112.75	22.6666666666667	49
933000320047666	BSB273B_16BSB273B_8	bsb	F	C10	black	165	118	70	126	96	97	98	99	100	104	105	106	107	110	111	112	113	114	93	118	124	75	78	79	82	85	86	89	90	91	92	119	120	155	0	61	399	386.5	18	19	57.3333333333333	61.25	39.3333333333333	9.25
933000120117311	K1_5_5	other	F	C01	blk_hood	158	NA	NA	116	85	86	87	88	91	91	93	94	95	98	99	100	101	102	84	106	109	70	71	72	73	74	77	78	79	80	81	NA	114	119	0	64	176.03	128.200000000001	20	48	120.666666666667	162.25	22.6666666666667	18.75
933000320048583	BSB273B_16BSB273E_1	bsb	M	C13	brown	200	99	NA	NA	77	78	79	80	81	84	85	86	87	88	91	92	93	94	74	95	102	60	63	64	65	66	67	70	71	72	73	99	100	141	0	53	278.5	168	6	35	69.6666666666667	119.25	15.3333333333333	13.25
933000320188375	_12_14	other	M	C16	brown	155	92	NA	NA	70	71	72	73	77	78	79	80	81	84	85	86	87	88	67	92	99	53	56	57	58	59	60	63	64	65	66	93	94	130	294	46	596	575	6	8	29.6666666666667	23.5	4.66666666666667	2.75
933000320047376	BSB273B_5BSB273_13	bsb	F	C09	brn_hood	134	95	53	105	75	76	77	78	81	82	83	84	85	88	89	90	91	92	74	95	99	60	61	62	63	64	67	68	69	70	71	96	97	110	0	46	136	124	10	46	54.6666666666667	167.75	6	1
933000320500443	MTF134B_16MTF134D_6	mtf	M	C18	black	260	114	NA	NA	94	95	96	99	100	101	102	103	106	107	108	109	110	113	93	114	121	75	78	79	80	81	82	86	87	88	89	115	116	127	0	66	214	202	13	25	79.6666666666667	111.5	22.3333333333333	25.5
933000120138341	_7	other	F	C02	albino	145	NA	59	112	75	76	77	80	81	82	83	84	87	88	89	90	91	94	74	96	104	60	61	62	63	66	67	68	69	70	73	95	103	116	0	52	1131.5	158	7	38	15	136.5	7.66666666666667	36.75
933000320046088	MED1112_16_10	med	M	C07	blk_hood	237	109	69	118	87	88	89	90	93	94	95	96	97	101	102	103	104	107	86	108	115	72	73	74	75	76	79	80	81	82	83	109	110	122	0	59	1428	3848.5	3	3	8.33333333333333	3.75	2.33333333333333	0.5
933000320795572	MTF134B_9MTF134D_10	mtf	M	C21	brown	257.2	86	NA	NA	107	108	109	112	113	114	115	119	120	121	122	123	126	127	106	128	135	88	91	92	93	94	95	99	100	101	102	129	130	144	0	72	289	239	5	23	65.6666666666667	93.75	128	14.75
933000320858475	MTF134B_16MTF134E_3	mtf	M	C22	albino	192	116	NA	NA	95	96	97	98	99	102	103	104	105	106	110	111	112	113	92	117	124	78	81	82	83	84	85	88	89	90	91	118	119	158	0	70	185	193	14	23	105.333333333333	107.5	18.3333333333333	18
933000320047119	BSB273B_13BSB273_13	bsb	F	C08	blk_hood	126	100	56	108	80	81	84	85	86	87	88	NA	92	93	94	95	98	99	79	100	106	63	64	65	66	67	70	71	72	77	78	101	102	113	0	49	212	190	21	31	101	117	22	18.75
933000320499860	MTF134B_2	mtf	F	C19	black	178	122	NA	NA	94	NA	96	NA	100	101	106	107	108	113	114	115	116	117	93	121	NA	78	79	80	81	82	85	86	87	88	89	NA	NA	134	0	64	143.5	NA	NA	NA	142	NA	9	NA
933000320858162	MTF134B_1 MTF134B_5MTF134B_6	mtf	F	C22	brown	168	119	NA	NA	98	99	100	101	102	105	106	107	108	109	113	114	115	116	95	120	127	81	84	85	86	87	88	91	92	93	94	121	122	161	0	72	1395.5	1447	4	6	16.3333333333333	16.25	4	2.75
933000120138334	K3_1_14	other	M	C02	brn_hood	187	NA	58	111	74	75	76	79	79	81	81	83	86	87	88	89	90	93	73	94	102	59	60	60	61	65	65	67	68	68	69	94	102	115	0	51	NA	192.9	NA	26	0	109.25	0	11.5
933000120138287	K1_2_2	other	F	C02	black	138	NA	51	104	67	68	69	72	72	74	74	76	79	80	81	82	83	86	66	87	95	52	53	53	54	58	58	60	61	62	62	87	95	138	0	44	112.059999999999	99.5699999999997	31	65	164.333333333333	174.25	67	710.75
933000320186811	BSB273B_13BSB273E_3	bsb	M	C10	brn_hood	215	114	66	122	92	93	94	95	96	100	101	102	103	106	107	108	109	110	89	114	120	71	74	75	78	78	82	85	86	87	88	115	116	151	0	58	194.5	199	19	33	95	112.5	12.6666666666667	7.5
933000320188664	BSB273B_3BSB273B_5	bsb	F	C17	albino	156	112	NA	NA	90	91	92	93	94	98	99	100	101	105	106	107	108	111	87	112	119	73	76	77	78	79	80	83	84	85	86	113	114	132	0	62	355	132	5	7	24	135.5	8	11.75
933000320835881	MTF134B_6MTF134_1	mtf	F	C21	brn_hood	148.6	79	NA	NA	100	101	102	105	NA	107	108	112	113	114	115	116	115	120	99	121	128	84	84	85	86	87	88	92	93	94	95	122	123	137	0	63	67	129	14	NA	33.3333333333333	122	11.3333333333333	34.75
933000320047476	BSB273B_3BSB273E_3	bsb	M	C08	brn_hood	167	98	54	106	78	79	82	83	84	85	86	89	90	91	92	93	96	97	77	98	104	61	62	63	64	65	68	69	70	75	76	99	100	110	0	48	225	191	12	19	82	108.5	4.33333333333333	0.5
933000320500435	MTF134B_12MTF134B_4	mtf	F	C18	brown	185	111	NA	NA	91	92	93	96	97	98	99	100	103	104	105	106	107	110	90	111	118	72	75	76	77	78	79	83	84	85	86	112	113	124	0	62	146	158	1	7	105	130.25	5.66666666666667	17
933000320188754	_13_3	other	F	C16	brn_hood	130	92	NA	NA	70	71	72	73	77	78	79	80	81	84	85	86	87	88	67	92	99	53	56	57	58	59	60	63	64	65	66	93	94	130	294	45	155	159.5	12	16	78.6666666666667	88.5	21	13.25
933000320188568	_1_13	other	F	C16	blk_hood	132	93	NA	NA	71	72	73	74	78	79	80	81	82	85	86	87	88	89	68	93	100	54	57	58	59	60	61	64	65	66	67	94	95	131	264	45	303	188	9	33	39.3333333333333	106.25	14	4.75
933000320835945	MTF134B_16MTF134E_12	mtf	M	C21	brown	219.7	79	NA	NA	100	101	102	105	106	107	108	112	113	114	115	116	119	120	99	121	128	81	84	85	86	87	88	92	93	94	95	122	123	137	0	65	250.5	227.5	3	18	51	90	7.66666666666667	4.25
933000320186829	BSB273B_1BSB273_9	bsb	F	C10	albino	159	114	66	122	92	93	94	95	96	100	101	102	103	106	107	111	109	110	89	114	120	71	74	75	78	78	82	85	86	87	88	115	116	124	0	57	187	246	1	3	86	69	12.3333333333333	2
933000320046144	MED1113_2_12	med	M	C07	blk_hood	241	103	63	112	81	82	83	84	87	88	89	90	91	95	96	97	98	101	80	102	109	66	67	68	69	70	73	74	75	76	77	103	104	133	0	53	1074	288	2	14	11.6666666666667	74.25	2	1.5
933000320049151	BSB273B_2BSB273_2	bsb	F	C14	albino	137	62	NA	NA	72	73	74	77	78	79	NA	81	84	85	86	87	88	91	71	92	99	57	58	59	60	63	64	65	66	67	70	94	95	169	0	49	614	166	2	0	16	48.75	4.33333333333333	5.25
933000320187196	BSB273B_1BSB273_9	bsb	F	C11	albino	166	104	NA	NA	108	110	111	112	115	116	117	118	119	122	123	124	125	126	83	130	137	68	69	73	74	75	76	NA	80	81	82	131	132	164	0	59	254	173	12	39	83	131	6.33333333333333	5.75
933000320499684	MTF134B_4MTF134_4	mtf	F	C18	brown	151	109	NA	NA	89	90	91	94	95	96	97	98	101	102	103	104	105	108	88	109	116	70	73	74	75	76	77	81	82	83	84	110	111	122	0	60	163.5	279	1	4	35	39.5	19	14.25
933000320047940	BSB273B_16BSB273D_14	bsb	M	C10	blk_hood	187	118	70	126	96	97	98	99	100	104	105	106	107	110	111	112	113	114	93	118	124	75	78	79	82	82	86	89	90	91	92	119	120	128	0	62	4380	2805	1	0	2	3	0.666666666666667	0
933000320499969	MTF134B_12MTF134E_10	mtf	M	C18	black	251	105	NA	NA	85	86	87	90	91	92	93	94	97	98	99	100	101	104	84	105	112	66	69	70	71	72	73	77	78	79	80	106	107	118	0	58	1466	349	3	3	10.3333333333333	24.75	0.333333333333333	3.75
933000320047387	BSB273B_6BSB273_14	bsb	F	C09	brn_hood	137	95	53	105	75	76	77	78	81	82	83	84	85	88	89	90	91	92	74	95	99	60	61	62	63	64	67	68	69	70	71	96	97	110	0	46	155	141	13	29	128	148	22.3333333333333	24.25
933000320047321	BSB273B_8BSB273E_8	bsb	M	C08	brown	149	97	53	105	77	78	81	82	83	84	85	88	89	90	91	92	95	96	76	97	103	60	61	62	63	64	67	68	69	74	75	98	99	127	0	47	337	244	8	20	57.3333333333333	91.75	3.33333333333333	14.5
933000320188720	BSB273B_3BSB273_7	bsb	F	C17	black	140	105	NA	NA	83	84	85	86	87	91	92	93	94	98	99	100	101	104	80	105	112	66	69	70	71	72	73	76	77	78	79	106	107	163	0	56	214.5	121.5	4	29	83	122	9	22.75
933000320046605	MED1110_1_1	med	F	C07	black	153	107	67	116	85	86	87	91	91	92	93	94	95	99	100	101	102	105	84	106	113	70	71	72	73	74	77	78	79	80	81	107	108	119	0	56	168.5	143	23	32	124.333333333333	146	53.3333333333333	8.25
933000120138607	MED1110_12MED1110_4	med	F	C05	brn_hood	136	116	77	130	95	96	97	98	101	102	103	104	105	108	109	110	111	112	94	117	122	80	81	82	83	84	87	88	89	90	91	116	125	137	0	67	194	315	11	4	92.6666666666667	28.5	25.3333333333333	1.5
933000320047169	BSB273B_11BSB273B_3	bsb	F	C09	albino	142	96	54	106	76	77	78	79	82	83	NA	85	86	89	90	91	92	93	75	96	100	61	62	63	64	65	68	69	70	71	72	97	98	111	0	47	216.5	212	12	1	91.6666666666667	51.25	7.66666666666667	0.75
933000320499930	MTF134B_9MTF134_15	mtf	M	C18	albino	246	112	NA	NA	92	93	94	97	98	99	100	101	104	105	106	107	108	111	91	112	119	73	76	77	78	79	80	84	85	86	87	113	114	167	0	64	212.5	190	11	22	92.3333333333333	115.5	5.33333333333333	3.75
933000320046379	MED1114_1_11	med	M	C07	brown	200	104	64	113	82	83	84	85	88	89	90	91	92	96	97	98	99	102	81	103	110	67	68	69	70	71	74	75	76	77	78	104	105	134	0	54	641	250	7	18	22.3333333333333	70.5	13.3333333333333	11.5
933000320188311	BSB273B_2BSB273B_3	bsb	F	C17	albino	189	114	NA	NA	92	93	94	95	96	100	101	102	103	107	108	109	110	113	89	114	121	75	78	79	80	81	82	85	86	87	88	115	116	NA	0	64	NA	205.5	0	6	0	71.5	0	6
933000320858418	MTF134B_9MTF134E_4	mtf	M	C22	brn_hood	220	117	NA	NA	96	97	98	99	100	103	104	105	106	107	111	112	113	114	93	118	125	79	82	83	84	85	86	89	90	91	92	119	120	132	0	71	306.5	267.5	5	10	52.3333333333333	79.5	19	8.75
933000320045675	MED1112_11_3	med	F	C07	albino	145	106	66	115	84	85	86	87	90	91	92	93	94	98	99	100	101	104	83	105	112	69	70	71	72	73	76	77	78	79	80	106	107	118	0	55	160	193	11	0	102	80.25	33	3
933000320500017	MTF134B_3MTF134_11	mtf	F	C18	brn_hood	148	107	NA	NA	87	88	89	92	93	94	95	96	99	100	101	102	103	106	86	107	114	68	71	72	73	74	75	79	80	81	82	108	109	120	0	58	335	163	3	24	51.3333333333333	120.5	31.6666666666667	41.75
933000320795431	MTF134B_14MTF134D_5	mtf	M	C21	albino	280.1	86	NA	NA	107	108	109	112	113	114	115	119	120	121	122	123	126	127	106	128	135	88	91	92	93	94	95	99	100	101	102	129	130	142	0	71	156	49	0	9	20	79.5	1	109.5
933000120117306	K1_3_3	other	F	C01	brown	167	NA	NA	116	85	86	87	88	91	91	93	94	95	98	99	100	101	102	84	106	109	70	71	72	73	74	77	78	79	80	81	NA	114	119	0	64	1537.11	132.389999999999	NA	25	2.66666666666667	146.25	1.33333333333333	46
933000320188162	BSB273_2	bsb	F	C15	black	147	110	NA	NA	89	90	91	95	96	97	98	101	102	103	104	105	NA	109	88	110	NA	63	66	67	68	75	80	81	82	83	84	NA	NA	NA	0	54	275	NA	4	NA	60.6666666666667	NA	5.66666666666667	NA
933000320187750	BSB273B_8BSB273F_1	bsb	F	C15	blk_hood	150	115	NA	NA	94	95	96	100	101	102	103	NA	NA	NA	NA	NA	NA	NA	93	NA	NA	71	72	73	74	75	76	77	78	79	80	NA	NA	NA	0	59	286.5	NA	NA	NA	NA	NA	NA	NA
933000320188500	BSB273B_12BSB273D_3	bsb	M	C17	albino	297	114	NA	NA	92	93	94	95	96	100	101	102	103	107	108	109	110	113	89	114	121	75	78	79	80	81	82	85	86	87	88	115	116	135	0	65	336.5	208	0	5	29.6666666666667	47.5	8.33333333333333	7
933000320047290	BSB273B_14BSB273D_14	bsb	M	C08	blk_hood	180	106	62	114	86	87	90	91	92	93	94	97	98	99	100	101	104	105	85	106	112	69	70	71	72	73	76	77	78	83	84	107	108	136	0	56	1621	1334	1	4	7	3.25	1	0.25
933000320187151	BSB273B_16BSB273B_8	bsb	F	C11	albino	170	106	NA	NA	110	112	113	114	117	118	119	120	121	124	125	126	127	128	NA	132	139	70	71	75	76	77	78	NA	82	83	84	133	134	166	0	61	516.5	403.5	8	7	42.3333333333333	53	9.66666666666667	5.5
933000320858332	MTF134B_13MTF134E_8	mtf	M	C22	blk_hood	289	115	NA	NA	94	95	96	97	98	101	102	103	104	105	109	110	111	112	91	116	123	77	80	81	82	83	84	87	88	89	90	117	118	130	0	69	251	196	4	12	73.6666666666667	98.75	3.66666666666667	1
933000320186883	BSB273B_14BSB273D_14	bsb	M	C11	blk_hood	237	105	NA	NA	109	111	112	113	116	117	118	119	120	123	124	125	126	127	84	131	138	69	70	74	75	76	77	NA	81	82	83	132	133	165	0	61	8711	380	1	2	3	27.25	1.66666666666667	1.5
933000320499697	MTF134B_10MTF134D_8	mtf	M	C18	brn_hood	295	110	NA	NA	90	91	92	95	96	97	NA	99	102	103	104	105	106	109	89	110	117	71	74	75	76	77	78	82	83	84	85	111	112	124	0	62	49	120.5	1	0	4	2.5	0.666666666666667	0.5
933000120138406	MED1110_14MED1110_6	med	F	C05	black	163	113	74	127	92	93	94	95	98	NA	100	101	102	105	106	107	108	109	91	114	119	77	78	79	80	81	84	85	86	87	88	113	122	135	0	64	295	285	1	9	12.3333333333333	69.25	6	4.75
933000320187933	BSB273B_10BSB273B_2BSB273F_1	bsb	F	C15	black	170	113	NA	NA	92	93	94	98	99	100	101	104	105	106	107	108	111	112	91	113	119	69	70	71	72	73	74	75	76	77	78	114	115	128	0	57	199	177	7	10	64.6666666666667	72.25	8	19.5
933000120138663	_13_2	other	F	C04	brn_hood	113	NA	53	106	71	72	73	74	77	78	79	80	81	84	85	86	87	88	70	92	95	56	57	58	59	60	63	64	65	66	67	91	101	108	0	49	NA	197	0	9	0.333333333333333	59.25	0	5
933000320187920	BSB273B_9BSB273F_1	bsb	F	C15	brn_hood	148	112	NA	NA	91	92	93	97	98	99	100	103	104	105	106	107	NA	NA	90	NA	NA	68	69	70	71	72	73	74	75	76	77	NA	NA	NA	0	56	186	NA	10	NA	100.666666666667	NA	19	NA
933000120138636	K3_3_16	other	M	C03	brn_hood	208	116	77	130	96	97	98	101	102	103	104	105	108	109	110	111	112	115	95	117	122	80	81	82	83	84	87	88	89	90	91	116	125	132	0	70	226.71	217.799999999999	0	6	8.66666666666667	68.75	9.33333333333333	8
933000320188751	_1_16	other	M	C16	albino	172	92	NA	NA	70	71	72	73	77	78	79	80	81	84	85	86	87	88	67	92	99	53	56	57	58	59	60	63	64	65	66	93	94	106	294	46	340	203	4	23	37	104.75	6.66666666666667	5.5
933000320524276	MTF134B_14MTF134E_8	mtf	M	C19	blk_hood	256	114	NA	NA	86	87	88	91	92	93	98	99	100	105	106	107	108	109	85	113	130	70	71	72	73	74	77	78	79	80	81	114	115	126	0	58	156	174	8	17	117	121.5	26	8.75
933000320795669	MTF134B_15MTF134E_11MTF134F_1	mtf	M	C21	brn_hood	232.5	83	NA	NA	104	105	106	109	110	111	112	116	117	118	119	120	123	124	103	125	132	85	88	89	90	91	92	96	97	98	99	126	127	141	0	69	501	NA	3	NA	36	NA	2	NA
933000120117312	K1_4_4	other	F	C01	brn_hood	159	NA	NA	116	85	86	87	88	91	91	93	94	95	98	99	100	101	102	84	106	109	70	71	72	73	74	77	78	79	80	81	NA	114	119	0	64	192.7	184.765000000001	4	3	104.333333333333	112.5	9.33333333333333	4.75
933000320500444	MTF134B_8	mtf	F	C18	blk_hood	150	114	NA	NA	94	95	96	99	100	101	102	103	106	107	108	109	110	113	93	114	121	75	78	79	80	81	82	86	87	88	89	115	116	169	0	64	167	147	8	17	102.666666666667	135.25	44.3333333333333	6.25
933000320500213	MTF134B_6MTF134B_9	mtf	F	C19	blk_hood	178	113	NA	NA	85	NA	87	90	91	92	97	98	99	104	105	106	107	108	84	112	129	69	70	71	72	73	76	77	78	79	80	113	114	125	0	55	112	151	NA	10	63.7732588374475	118.25	22.568735981288	39.5
933000320795655	MTF134B_1	mtf	F	C21	albino	174.3	82	NA	NA	103	104	105	108	109	110	111	115	116	117	118	119	122	123	102	124	131	84	87	88	89	90	91	95	96	97	98	125	126	140	0	66	233	199.5	2	0	87.6666666666667	93.5	17.3333333333333	9
933000120138609	MED1110_16MED1113_4	med	M	C05	brn_hood	248	116	77	130	95	96	97	98	101	102	103	104	105	108	109	110	111	112	94	117	122	80	81	82	83	84	87	88	89	90	91	116	125	172	0	68	3564	2110	1	2	3.33333333333333	3.25	1.66666666666667	1.25
933000320046615	MED1113_8MED1114_2_10	med	M	C07	blk_hood	218	108	68	117	86	87	88	89	92	93	94	95	96	100	101	102	103	106	85	107	114	71	72	73	74	75	78	79	80	81	82	108	109	121	0	58	196	194.5	15	30	103.333333333333	115	5.66666666666667	8.5
933000120138336	K2_4_11	other	M	C02	black	267	NA	63	116	79	80	81	84	84	86	86	88	91	92	93	94	95	98	78	99	107	64	65	65	66	70	70	72	73	73	74	99	107	120	0	56	530.7	242.285	5	22	33	90.5	12.3333333333333	8
933000320048712	BSB273B_11BSB273E_9	bsb	M	C14	brown	196	59	NA	NA	69	70	71	74	75	76	77	78	81	82	83	84	85	88	68	89	96	54	55	56	57	60	61	62	63	64	67	91	92	NA	0	48	479	521	4	6	41.3333333333333	25.25	1.66666666666667	0
933000320047112	BSB273B_7BSB273E_7	bsb	M	C08	brn_hood	159	100	56	108	80	81	84	85	86	87	88	91	92	93	94	95	98	99	79	100	106	63	64	65	66	67	70	71	72	77	78	101	102	113	0	50	383	291	5	5	46	62.25	7	1.25
933000320048612	BSB273B_16BSB273D_9	bsb	M	C13	black	196	106	NA	NA	84	85	86	87	88	91	92	93	94	95	98	99	100	101	81	102	109	67	70	71	72	73	74	77	78	79	80	106	107	148	0	60	257.5	216.5	8	19	81	96.5	8.66666666666667	1
933000320499866	MTF134B_12MTF134D_3	mtf	M	C19	blk_hood	284	122	NA	NA	94	95	96	99	100	101	106	107	108	113	114	115	116	117	93	121	138	78	79	80	81	82	85	86	87	88	89	122	123	134	0	65	NA	4165	0	0	0	0.75	0	0
933000320524220	MTF134B_1MTF134_13	mtf	F	C19	brown	154	113	NA	NA	85	86	87	90	91	92	97	98	99	104	105	106	107	108	84	112	129	69	70	71	72	73	76	77	78	79	80	113	114	125	0	56	135.5	155	24	15	135.333333333333	113	25	4.75
933000120138649	K2_2_9	other	M	C03	albino	222	116	77	130	96	97	98	101	102	103	104	105	108	109	110	111	112	115	95	117	122	80	81	82	83	84	87	88	89	90	91	116	125	131	0	70	158.925	138.02	6	7	85	136.25	28	34.25
933000320795413	MTF134B_16MTF134E_4MTF134F_1	mtf	M	C21	albino	232.5	86	NA	NA	107	108	109	112	113	114	115	119	120	121	122	123	126	127	106	128	135	88	91	92	93	94	95	99	100	101	102	129	130	141	0	72	184	215	1	4	53	90.75	23	8.75
933000320047331	BSB273B_3BSB273_3	bsb	F	C09	black	151	104	62	114	84	85	86	87	90	91	92	93	94	97	98	99	100	101	83	104	108	69	70	71	72	73	76	77	78	79	80	105	106	149	0	55	209.5	207	12	37	92.3333333333333	104.75	30	49.5
933000320047942	BSB273B_1BSB273B_9	bsb	F	C10	albino	177	124	76	132	102	103	104	105	106	110	111	NA	113	116	117	118	119	120	99	124	130	81	84	85	88	91	92	95	96	97	98	125	126	133	0	67	269	226	4	14	56.3333333333333	96.75	40.3333333333333	16.25
933000120138348	K3_6_11	other	M	C02	albino	182	NA	56	109	72	73	74	77	77	79	79	81	84	85	86	87	88	91	71	92	100	57	58	58	59	63	63	65	66	66	67	92	100	112	0	49	7367.48	219.4	2	13	2	62.5	0	8.25
933000320047136	BSB273B_12BSB273D_12	bsb	M	C08	black	226	108	64	116	88	89	92	93	94	95	96	99	100	101	102	103	106	107	87	108	114	71	72	73	74	75	78	79	80	85	86	109	110	121	0	58	294	181	4	1	60	55.75	3	21.75
933000320500078	BSB273B_2BSB273_6	bsb	F	C17	blk_hood	162	107	NA	NA	85	86	87	88	89	93	94	95	96	100	101	102	103	106	82	107	114	68	71	72	73	74	75	78	79	80	81	108	109	128	0	58	322	340	3	12	18	53.75	3.66666666666667	14.25
933000320186988	BSB273D_8	bsb	M	C11	black	227	107	NA	NA	111	113	114	115	118	119	120	121	122	125	126	127	128	129	86	NA	NA	71	72	76	77	78	79	NA	83	84	85	NA	NA	NA	0	63	466.5	402.5	6	1	31	20.5	5.66666666666667	5.25
933000120117326	Q3_6_1 _14	other	M	C01	albino	275	NA	NA	118	87	88	89	90	93	93	95	96	97	100	101	102	103	104	86	108	111	72	73	74	75	76	79	80	81	82	83	NA	116	122	0	65	288.110000000001	171.84	4	33	42	116.75	13.6666666666667	10
933000320187910	BSB273B_6BSB273F_1	bsb	F	C15	blk_hood	186	113	NA	NA	92	93	94	98	99	100	101	104	105	106	107	108	111	112	91	113	119	69	70	71	72	73	74	75	76	77	78	114	115	127	0	57	176	156	1	1	36.6666666666667	104.5	6.66666666666667	8
933000320047166	BSB273B_14BSB273D_12	bsb	M	C09	black	145	96	54	106	76	77	78	79	82	83	84	85	86	89	90	91	92	93	75	96	100	61	62	63	64	65	68	69	70	71	72	97	98	141	0	48	1528	966.5	2	1	8	3	1.66666666666667	0.75
933000320188653	BSB273B_1BSB273B_11	bsb	F	C17	brown	166	110	NA	NA	88	89	90	91	92	96	97	98	99	103	104	105	106	109	85	110	117	71	74	75	76	77	78	81	82	83	84	111	112	NA	0	60	106	141	24	18	150.333333333333	144.25	66	28.75
933000320188705	BSB273B_5BSB273_9	bsb	F	C17	brn_hood	180	105	NA	NA	83	84	85	86	87	91	92	93	94	98	99	100	101	104	80	105	112	66	69	70	71	72	73	76	77	78	79	106	107	125	0	56	218	175	1	7	46.3333333333333	67.5	16.3333333333333	13.5
933000320047280	BSB273B_12BSB273_12	bsb	F	C08	brn_hood	146	106	62	114	86	87	90	91	92	93	94	NA	98	99	100	101	104	105	85	106	112	69	70	71	72	73	76	77	78	83	84	107	108	118	0	55	203	185	14	38	84	113	9	4.5
933000120138331	_5	other	F	C02	black	145	NA	58	111	74	75	76	79	80	81	82	83	86	87	88	89	90	93	73	95	103	59	60	61	62	65	66	67	68	69	72	94	102	145	0	51	809	282	5	12	5.66666666666667	73	1.33333333333333	16
933000120138385	Q3_1_10	other	M	C03	brn_hood	215	106	67	120	86	87	88	91	92	93	94	95	98	99	100	101	102	105	85	107	112	70	71	72	73	74	77	78	79	80	81	106	115	121	0	59	1606.74	1128.81	6	5	10	11.25	0.333333333333333	0.25
933000320795536	MTF134B_12MTF134D_3	mtf	M	C21	brn_hood	265	86	NA	NA	107	108	109	112	113	114	115	119	120	121	122	123	126	127	106	128	135	88	91	92	93	94	95	99	100	101	102	129	130	141	0	71	2111	225	0	2	6	10.5	3	3
933000320188558	_12_6	other	F	C16	brown	140	93	NA	NA	71	72	73	74	78	79	NA	81	82	85	86	87	88	89	68	93	100	54	57	58	59	60	61	64	65	66	67	94	95	131	264	45	269	175	2	10	47.3333333333333	75.75	8.66666666666667	2.75
933000120138427	MED1110_15MED1113_11	med	M	C05	blk_hood	256	115	76	129	94	95	96	97	100	101	102	103	104	107	108	109	110	111	93	116	121	79	80	81	82	83	86	87	88	89	90	115	124	136	0	67	170	260	1	16	10.6666666666667	84.75	10.3333333333333	0.25
933000120138629	K3_3_16	other	M	C04	black	153	NA	49	102	67	68	69	70	73	74	75	76	77	80	81	82	83	84	66	88	91	52	53	54	55	56	59	60	61	62	63	87	97	104	0	46	635.75	200.76	3	10	20.6666666666667	9.75	2.66666666666667	1
933000320049196	BSB273B_5BSB273_13	bsb	F	C15	albino	126	104	NA	NA	83	84	85	89	90	91	92	95	96	97	98	99	102	103	82	104	110	57	60	61	62	69	74	75	76	77	78	105	106	147	0	49	321	217.5	7	8	51.3333333333333	95.5	5	12
933000320187899	BSB273B_7BSB273_7	bsb	F	C15	brn_hood	138	105	NA	NA	84	85	86	90	91	92	93	96	97	98	99	100	103	104	83	105	111	58	61	62	63	70	75	76	77	78	79	106	107	120	0	50	167	164	22	34	125.666666666667	132.25	28	9
933000320187998	_3_7	other	F	C16	blk_hood	115	96	NA	NA	74	75	76	77	81	82	NA	84	85	88	89	90	91	92	71	96	NA	57	60	61	62	63	64	67	68	69	70	97	98	134	0	48	173.5	160	10	40	115	138	34.3333333333333	40.25
933000320048342	BSB273B_10BSB273B_2	bsb	F	C13	brown	151	100	NA	NA	78	79	80	81	82	85	86	87	88	89	92	93	94	95	75	96	103	61	64	65	66	67	68	71	72	73	74	100	101	110	0	53	188	59	7	14	64	141.5	24.3333333333333	57.25
933000320500439	MTF134B_14MTF134D_4	mtf	M	C18	blk_hood	295	114	NA	NA	94	95	96	99	100	NA	102	103	106	107	108	109	110	113	93	114	121	75	78	79	80	81	82	86	87	88	89	115	116	127	0	66	163	138	4	2	10	3.75	2.33333333333333	7.5
933000320187890	BSB273B_10BSB273E_8	bsb	M	C15	brn_hood	179	105	NA	NA	84	85	86	90	91	92	93	96	97	98	99	100	103	104	83	105	111	58	61	62	63	70	75	76	77	78	79	106	107	148	0	51	1817.5	478	4	3	7	2.25	0.666666666666667	0
933000320047264	BSB273B_14	bsb	F	C08	albino	122	99	55	107	79	80	83	84	85	86	87	90	91	92	93	94	97	98	78	99	105	62	63	64	65	66	69	70	71	76	77	100	101	129	0	48	198	115	7	29	95.3333333333333	179.5	10.3333333333333	6.5
933000120138665	K2_4_11	other	M	C04	albino	198	NA	56	109	74	75	76	77	80	81	82	83	84	87	88	89	90	91	73	95	98	59	60	61	62	63	66	67	68	69	70	94	104	111	0	53	74.3450000000003	161.68	3	25	56.3333333333333	130.25	89.3333333333333	18.5
933000320188756	_13_14	other	M	C16	brn_hood	182	92	NA	NA	70	71	72	73	77	78	79	80	81	84	85	86	87	88	67	92	99	53	56	57	58	59	60	63	64	65	66	93	94	105	294	46	518	666.5	4	3	24.6666666666667	11.5	6	3.75
933000120138583	_14_3	other	F	C04	black	143	NA	51	104	69	70	71	72	75	76	77	78	79	82	83	84	85	86	68	90	93	54	55	56	57	58	61	62	63	64	65	89	99	105	0	47	173.5	173	17	33	113	125.75	5	2.75
933000120138285	_16_8	other	F	C02	brown	140	NA	53	106	69	70	71	74	75	76	77	78	81	82	83	84	85	88	68	90	98	54	55	56	57	60	61	62	63	64	67	89	97	109	0	46	132	149	24	38	157	146.5	18.3333333333333	3.75
933000320047936	BSB273B_12BSB273B_4	bsb	F	C10	brown	177	124	76	132	102	103	104	105	106	110	111	112	113	116	117	118	119	120	99	124	130	81	84	85	88	91	92	95	96	97	98	125	126	133	0	67	221.5	187	18	26	101.666666666667	111	30.3333333333333	2.5
933000320187938	BSB273B_7BSB273F_1	bsb	F	C15	blk_hood	150	114	NA	NA	93	94	95	99	100	101	102	105	106	107	108	109	112	113	92	114	120	70	71	72	73	74	75	76	77	78	79	115	116	129	0	58	162	193.5	6	27	117.333333333333	113.5	31.3333333333333	9.5
933000320046832	BSB273B_2BSB273_2	bsb	F	C09	blk_hood	133	95	53	105	NA	76	77	78	81	82	83	84	85	88	89	90	91	92	74	95	99	60	61	62	63	64	67	68	69	70	71	96	97	111	0	46	337	96.5	NA	0	30.5385686906481	43.5	5.87762762638764	5.25
933000320049142	BSB273B_16BSB273D_14	bsb	M	C14	brown	251	67	NA	NA	77	78	79	82	83	84	85	86	89	90	91	92	93	96	76	97	104	62	63	64	65	68	69	70	71	72	75	99	100	NA	0	56	726	240	5	14	19	85.75	5.33333333333333	5.5
933000120138696	MED1110_13MED1113_1	med	M	C05	blk_hood	253	116	77	130	95	96	97	98	101	102	103	104	105	108	109	110	111	112	94	117	122	80	81	82	83	84	87	88	89	90	91	116	125	137	0	68	344	229.5	1	9	22.3333333333333	47.5	15.6666666666667	2.75
933000320047888	BSB273B_9BSB273D_7	bsb	M	C10	blk_hood	261	117	69	125	95	96	97	98	99	103	104	105	106	109	110	111	112	113	92	117	123	74	77	78	81	81	85	88	89	90	91	118	119	127	0	61	226.5	240	8	1	72.3333333333333	74.25	14.3333333333333	1.75
933000320047135	BSB273B_10BSB273_10	bsb	F	C08	albino	148	107	63	115	87	88	91	92	93	94	95	98	99	100	101	102	105	106	86	107	113	70	71	72	73	74	77	78	79	84	85	108	109	119	0	56	227	154.5	10	19	82	135	20.6666666666667	10.25
933000320047592	BSB273B_10BSB273B_2	bsb	F	C09	brown	135	102	60	112	82	83	84	85	88	89	90	91	92	95	96	97	98	99	81	102	106	67	68	69	70	71	74	75	76	77	78	103	104	118	0	53	102.5	29	14	28	155.666666666667	152.5	281.666666666667	944.5
933000320047049	BSB273B_4BSB273_4	bsb	F	C09	blk_hood	169	106	64	116	86	87	88	89	92	93	94	95	96	99	100	101	102	103	85	106	110	71	72	73	74	75	78	79	80	81	82	107	108	151	0	57	363	482	1	1	5.66666666666667	1.25	4	0.25
933000320046922	BSB273B_3BSB273D_3	bsb	M	C08	black	242	105	61	113	85	86	89	90	91	92	93	96	97	98	99	100	103	104	84	105	111	68	69	70	71	72	75	76	77	82	83	106	107	135	0	55	221	210	0	28	1.66666666666667	91.5	0	27.75
933000320188644	BSB273B_16BSB273D_14	bsb	M	C17	brown	227	109	NA	NA	87	88	89	90	91	95	96	97	98	102	103	104	105	108	84	109	116	70	73	74	75	76	77	80	81	82	83	110	111	129	0	61	174	192	7	12	84	107	54.3333333333333	196.75
933000320045792	MED1110_4_4	med	F	C07	blk_hood	159	112	72	121	90	91	92	96	96	97	98	99	100	104	105	106	107	110	89	111	118	75	76	77	78	79	82	83	84	85	86	112	113	142	0	61	2533	34	2	12	4	135.25	1	184
933000320795434	MTF134B_8MTF134_3	mtf	F	C21	albino	53.9	86	NA	NA	107	108	109	112	NA	114	115	119	120	121	122	123	126	127	106	128	135	91	91	92	93	94	95	99	100	101	102	129	130	141	0	70	5370	6297	0	0	2.66666666666667	2.5	1.33333333333333	0.75
933000320499696	MTF134B_14MTF134B_6	mtf	F	C18	black	164	111	NA	NA	91	92	93	96	97	98	99	100	103	104	105	106	107	110	90	111	118	72	75	76	77	78	79	83	84	85	86	112	113	166	0	62	NA	209	0	20	0.333333333333333	99	0	3
933000320045744	MED1114_3_13	med	M	C07	brn_hood	241	112	72	121	90	91	92	93	96	97	98	99	100	104	105	106	107	110	89	111	118	75	76	77	78	79	82	83	84	85	86	112	113	125	0	62	139.5	183.5	19	34	121	117	28	8.75
933000120138321	_1 _14	other	M	C02	blk_hood	174	NA	54	107	70	71	72	73	74	75	76	77	78	79	80	81	82	83	69	91	99	55	56	57	58	59	60	61	62	63	64	90	98	111	0	48	NA	NA	NA	NA	134.333333333333	152.25	17.1292304391002	NA
933000120117323	K2_1_7	other	F	C01	black	177	NA	NA	117	86	87	88	89	92	92	94	95	96	99	100	101	102	103	85	107	110	71	72	73	74	75	78	79	80	81	82	NA	115	121	0	65	2167.02	371.38	3	7	2.33333333333333	7.25	3	1.5
933000120138754	K2_1MED1110_7	med	F	C05	albino	140	111	72	125	90	91	92	93	96	97	98	99	100	103	104	105	106	107	89	112	117	75	76	77	78	79	82	83	84	85	86	111	120	132	0	62	293.82	231.96	7	NA	43.3333333333333	27	25.3333333333333	6.25
933000120138568	_2	other	F	C03	brown	150	110	71	124	90	91	92	95	96	97	98	99	102	103	104	105	106	109	89	111	116	74	75	76	77	78	81	82	83	84	85	110	119	155	0	64	197	166	2	4	76	119.75	55.6666666666667	29
933000320188654	BSB273B_14BSB273B_3	bsb	F	C17	brown	154	110	NA	NA	88	89	90	91	92	96	97	98	99	103	104	105	106	109	85	110	117	71	74	75	76	77	78	81	82	83	84	111	112	130	0	60	131	103	17	28	109.666666666667	150.5	59.3333333333333	32.75
933000320049000	BSB273B_8BSB273_8	bsb	F	C14	black	125	61	NA	NA	71	72	73	76	77	78	79	80	83	84	85	86	87	90	70	91	98	56	57	58	59	62	63	64	65	66	69	93	94	168	0	49	227	164	8	12	89.3333333333333	126.25	19.3333333333333	12.25
933000120138744	MED1110_11Q3_3	med	M	C05	brn_hood	226	106	67	120	85	86	87	88	91	92	93	94	95	98	99	100	101	102	84	107	112	70	71	72	73	74	77	78	79	80	81	106	115	128	0	58	672.59	156.49	3	27	20.3333333333333	135.25	6.66666666666667	12.75
933000320048336	BSB273B_2BSB273_2	bsb	F	C13	brn_hood	196	103	NA	NA	81	82	83	84	85	88	89	90	91	92	95	96	97	98	78	99	106	64	67	68	69	70	71	74	75	76	77	103	104	145	0	57	168	246	11	20	83.3333333333333	89	64.6666666666667	18
933000120138598	K3_4_9	other	M	C04	brn_hood	198	NA	53	106	71	72	73	74	77	78	79	80	81	84	85	86	87	88	70	92	95	56	57	58	59	60	63	64	65	66	67	91	101	107	0	50	1951.4	144.37	1	24	8	142.25	4.33333333333333	2.5
933000320188455	_12_2	other	M	C16	blk_hood	190	99	NA	NA	77	78	79	80	84	85	86	87	88	91	92	93	94	95	74	99	106	60	63	64	65	66	67	70	71	72	73	100	101	113	0	52	142.5	173	7	3	136.333333333333	119.5	18	4.75
933000320047346	BSB273B_7BSB273_7	bsb	F	C09	blk_hood	142	104	62	114	84	85	86	87	90	91	92	93	94	97	98	99	100	101	83	104	108	69	70	71	72	73	76	77	78	79	80	105	106	149	0	55	229	201	12	18	90	93.75	12	15.25
933000320500442	MTF134B_10MTF134_16	mtf	M	C18	black	265	114	NA	NA	94	95	96	99	100	101	102	103	106	107	108	109	110	113	93	114	121	75	78	79	80	81	82	86	87	88	89	115	116	169	0	66	224	203.5	10	22	57.3333333333333	106.5	4	6.75
933000120138646	K2_3_10	other	M	C03	albino	167	116	77	130	96	97	98	101	102	103	104	105	108	109	110	111	112	115	95	117	122	80	81	82	83	84	87	88	89	90	91	116	125	161	0	70	258.83	211.3	3	23	67.3333333333333	102.75	30.6666666666667	7.75
933000320048760	BSB273B_15BSB273D_16	bsb	M	C13	brown	212	105	NA	NA	83	84	85	86	87	90	91	92	93	94	97	98	99	100	80	101	108	66	69	70	71	72	73	76	77	78	79	105	106	115	0	59	414.5	259	3	6	24.3333333333333	76.25	1.66666666666667	4.5
933000320047928	BSB273B_14BSB273D_12	bsb	M	C10	brown	279	124	76	132	102	103	104	105	106	110	111	112	113	116	117	118	119	120	99	124	130	81	84	85	88	88	92	95	96	97	98	125	126	161	0	68	554	374	5	6	32.3333333333333	44.25	31.3333333333333	23.5
933000120138447	K3_1MED1110_5	med	F	C05	black	135	103	64	117	82	83	84	85	88	89	90	91	92	95	96	97	98	99	81	104	109	67	68	69	70	71	74	75	76	77	78	103	112	125	0	54	244.31	68.9449999999997	9	24	44	146.5	5.33333333333333	238.75
933000320046815	BSB273B_11BSB273D_9	bsb	M	C09	albino	186	103	61	113	83	84	85	86	89	90	91	92	93	96	97	98	99	100	82	103	107	68	69	70	71	72	75	76	77	78	79	104	105	148	0	55	7360	281	2	13	1.66666666666667	78.25	0	7.5
933000320048135	BSB273B_11BSB273D_12	bsb	M	C13	albino	168	125	NA	NA	103	104	105	106	107	110	111	112	113	114	117	118	119	120	100	121	128	86	89	90	91	92	93	96	97	98	99	125	126	135	0	79	599	352.5	6	13	36.6666666666667	59.5	7.33333333333333	21.75
933000120138634	_15_7	other	F	C03	brown	174	116	77	130	96	97	98	101	102	103	104	105	108	109	110	111	112	115	95	117	122	80	81	82	83	84	87	88	89	90	91	116	125	161	0	69	154	140	21	29	134.333333333333	136	12	3.25
933000320858506	MTF134B_6MTF134B_7	mtf	F	C22	albino	163	119	NA	NA	98	99	100	101	102	105	106	107	108	109	113	114	115	116	95	120	127	81	84	85	86	87	88	91	92	93	94	121	122	135	0	72	103	155	0	7	85.3333333333333	108.25	164.666666666667	34.25
933000320045661	MED1112_12_4	med	F	C07	albino	145	106	66	115	84	85	86	87	90	91	92	93	94	98	99	100	101	104	83	105	112	69	70	71	72	73	76	77	78	79	80	106	107	119	0	55	271	207	6	6	74.3333333333333	95.75	22	13.75
933000320795522	MTF134B_2MTF134_7	mtf	F	C21	blk_hood	163.5	86	NA	NA	107	108	109	112	113	114	115	119	120	121	122	123	126	127	106	128	135	91	91	92	93	94	95	99	100	101	102	129	130	142	0	71	204	220	26	35	106.666666666667	98.5	24	6.5
933000120138286	K1_6_6	other	F	C02	brn_hood	155	NA	50	103	66	67	68	71	71	73	73	75	78	79	80	81	82	85	65	86	94	51	52	52	53	57	57	59	60	61	61	86	94	138	0	43	1101.55	79.579999999999	2	3	9.33333333333333	104.5	2.33333333333333	244
933000120138748	K2_4MED1110_2	med	F	C05	albino	155	107	68	121	NA	87	88	89	92	93	94	95	96	99	100	101	102	103	85	108	113	71	72	73	74	75	78	79	80	81	82	107	116	163	0	58	123.439999999999	195.355	NA	31	43.3513394678841	107.5	36.24901519059	14
933000120138657	K3_6_11	other	M	C04	black	160	NA	53	106	71	72	73	74	77	78	79	80	81	84	85	86	87	88	70	92	95	56	57	58	59	60	63	64	65	66	67	91	101	108	0	50	5939.59	174.205	NA	16	1.66666666666667	70	0.333333333333333	11.75
933000120138579	_7	other	F	C03	black	140	116	77	130	96	97	98	101	102	103	104	105	108	109	110	111	112	115	95	117	122	80	81	82	83	84	87	88	89	90	91	116	125	132	0	70	506	225	5	11	45	73.75	14	25
933000320046092	MED1114_5_15	med	M	C07	blk_hood	250	110	70	119	88	89	90	91	94	95	96	97	98	102	103	104	105	108	87	109	116	73	74	75	76	77	80	81	82	83	84	110	111	122	0	60	281.5	177	5	22	48.3333333333333	112.25	14.3333333333333	4
933000320047497	BSB273B_7	bsb	F	C08	brown	126	98	54	106	78	79	82	83	84	85	86	89	90	91	92	93	96	97	77	98	104	61	62	63	64	65	68	69	70	75	76	99	100	128	0	47	NA	49	0	18	0.666666666666667	177	0	55.75
933000120138349	K2_2_9	other	M	C02	albino	194	NA	63	116	79	80	81	84	84	86	86	88	91	92	93	94	95	98	78	99	107	64	65	65	66	70	70	72	73	73	74	99	107	119	0	56	1923.92	171.529999999999	1	25	4	123.25	0.666666666666667	8
933000120138282	_12_4	other	F	C02	brn_hood	135	NA	50	103	66	67	68	71	72	73	74	75	78	79	80	81	82	85	65	87	95	51	52	53	54	57	58	59	60	61	64	86	94	106	0	43	188.5	55	21	21	108.333333333333	134	17.6666666666667	64.5
933000320048535	BSB273B_6	bsb	F	C13	brown	135	98	NA	NA	76	77	78	79	80	83	84	85	86	87	90	91	92	93	73	94	101	59	62	63	64	65	66	69	70	71	72	98	99	140	0	51	126.5	117.5	27	29	121	130	32	8.75
933000120138344	K2_6_13	other	M	C02	brown	179	NA	58	111	74	75	76	79	79	81	81	83	86	87	88	89	90	93	73	94	102	59	60	60	61	65	65	67	68	68	69	94	102	146	0	51	234.525	210.290000000001	11	22	88.3333333333333	101.75	27.6666666666667	32.75
933000320047899	BSB273B_5BSB273_5	bsb	F	C10	blk_hood	156	117	69	125	95	96	97	98	99	103	104	105	106	109	110	114	112	113	92	117	123	74	77	78	81	81	85	88	89	90	91	118	119	126	0	60	139	154	21	20	110	68.5	23.3333333333333	20.25
933000320049150	BSB273B_11BSB273B_3	bsb	F	C14	brown	156	67	NA	NA	77	78	79	82	83	84	85	86	89	90	91	92	93	96	76	97	104	62	63	64	65	68	69	70	71	72	75	99	100	174	0	54	187	71	8	21	58.6666666666667	148	21.6666666666667	20.25
933000320045740	MED1110_15_7	med	F	C07	blk_hood	168	111	71	120	89	90	91	95	95	96	97	98	99	103	104	105	106	109	88	110	117	74	75	76	77	78	81	82	83	84	85	111	112	123	0	60	1513	209.5	1	21	5.33333333333333	75.5	0.666666666666667	28.75
933000320188734	_8	other	F	C16	black	135	99	NA	NA	77	78	79	NA	84	85	86	87	88	91	92	93	94	95	74	99	106	60	63	64	65	66	67	70	71	72	73	100	101	137	0	51	184	187.5	20	23	108	111	36	15.75
933000320048344	BSB273B_13BSB273D_14	bsb	M	C13	albino	241	103	NA	NA	81	82	83	84	85	88	89	90	91	92	95	96	97	98	78	99	106	64	67	68	69	70	71	74	75	76	77	103	104	113	0	57	278	198.5	5	24	68.6666666666667	105	16	15.25
933000320048589	BSB273B_14BSB273D_15	bsb	M	C13	brown	271	100	NA	NA	78	79	80	81	82	85	86	87	88	89	92	93	94	95	75	96	103	61	64	65	66	67	68	71	72	73	74	100	101	110	0	54	417.5	224.5	6	5	47	97	9.33333333333333	16
933000320188475	_10	other	F	C16	brown	132	99	NA	NA	77	78	79	80	84	85	86	87	NA	NA	92	93	94	NA	74	NA	NA	60	63	64	65	66	67	70	71	72	73	NA	NA	NA	0	51	240	NA	NA	NA	NA	NA	NA	NA
933000320188154	BSB273B_16BSB273B_8BSB273F_1	bsb	F	C15	blk_hood	150	109	NA	NA	88	89	90	94	95	96	97	100	101	102	103	104	107	108	87	109	115	65	66	67	68	69	70	71	72	73	74	110	111	123	0	53	443	448	15	19	51.6666666666667	49.75	9.33333333333333	18.5
933000120138434	MED1110_16MED1113_12	med	M	C05	brown	187	103	64	117	82	83	84	85	88	89	90	91	92	95	96	97	98	99	81	104	109	67	68	69	70	71	74	75	76	77	78	103	112	125	0	55	NA	NA	1	0	0.333333333333333	0.5	0.666666666666667	0
933000320048214	BSB273B_12BSB273E_5	bsb	M	C13	brown	195	99	NA	NA	77	78	79	80	81	84	85	86	87	88	91	92	93	94	74	95	102	60	63	64	65	66	67	70	71	72	73	99	100	108	0	53	179	245	17	21	103.333333333333	87.75	19	3
933000320047110	BSB273B_15	bsb	F	C08	brn_hood	139	103	59	111	83	84	87	88	89	90	91	94	95	96	97	98	101	102	82	103	109	66	67	68	69	70	73	74	75	80	81	104	105	115	0	52	108	157	7	10	53.3333333333333	55.25	17.6666666666667	6.5
933000320186781	BSB273B_12BSB273E_2	bsb	M	C10	brown	225	115	67	123	93	94	95	96	97	101	102	103	104	107	108	109	110	111	90	115	121	72	75	76	79	79	83	86	87	88	89	116	117	125	0	59	252	215	5	2	34.6666666666667	84.25	2	4.5
933000320500206	MTF134B_1MTF134B_12	mtf	F	C19	brown	172	118	NA	NA	90	91	92	95	96	97	102	103	104	109	110	111	112	113	89	117	134	74	75	76	77	78	81	82	83	84	85	118	119	130	0	60	246	165.5	4	0	56.3333333333333	101.5	7.33333333333333	2
933000120138322	_1 _13	other	M	C02	brn_hood	189	NA	54	107	70	71	72	73	74	75	76	77	78	79	80	81	82	83	69	91	99	55	56	57	58	59	60	61	62	63	64	90	98	110	0	48	NA	NA	NA	NA	15.3333333333333	149.75	12.5996242076379	NA
933000320048781	BSB273B_6	bsb	F	C14	brown	174	70	NA	NA	80	81	82	85	86	87	88	89	92	93	94	95	96	99	79	100	107	65	66	67	68	71	72	73	74	75	78	102	103	177	0	57	3915.5	93	0	0	1	0.5	0.333333333333333	0.25
933000120138405	_16_5	other	F	C04	albino	153	NA	60	113	78	79	80	81	84	85	86	87	88	91	92	93	94	95	77	99	102	63	64	65	66	67	70	71	72	73	74	98	108	154	0	56	4948	267	0	3	1	80.25	1.33333333333333	10.25
933000320835898	MTF134B_5MTF134B_6MTF134F_1	mtf	F	C21	brown	162.2	79	NA	NA	100	101	102	105	106	107	108	112	113	114	115	116	119	120	99	120	128	81	84	85	86	87	88	92	93	94	95	122	123	135	0	63	282	1101	5	4	56	20.25	8.33333333333333	6.5
933000320049161	BSB273B_13BSB273D_11	bsb	M	C14	brown	192	62	NA	NA	72	73	74	77	78	79	80	81	84	85	86	87	88	91	71	92	99	57	58	59	60	63	64	65	66	67	70	94	95	171	0	51	151.5	162	17	23	134.333333333333	128	50.6666666666667	21.25
933000120138637	K1_1_1	other	F	C03	albino	168	116	77	130	96	97	98	101	102	103	104	105	108	109	110	111	112	115	95	117	122	80	81	82	83	84	87	88	89	90	91	116	125	132	0	69	2548.37	259.02	NA	0	2.33333333333333	54.5	0.333333333333333	40.25
933000120138390	K1_1_6	other	F	C04	blk_hood	133	NA	58	111	76	77	78	79	82	83	84	85	86	89	90	91	92	93	75	97	100	61	62	63	64	65	68	69	70	71	72	96	106	152	0	54	198.139999999999	203.34	1	24	32	62.25	13.6666666666667	7.75
933000320187222	BSB273B_16BSB273E_12	bsb	M	C11	brown	236	104	NA	NA	108	110	111	112	115	116	117	118	119	122	123	124	125	126	83	130	137	68	69	73	74	75	76	NA	80	81	82	131	132	164	0	60	16378	NA	0	1	1	0.5	0	0.25
933000320499874	MTF134B_7	mtf	F	C19	albino	161	122	NA	NA	94	95	96	99	100	101	106	107	108	113	114	115	116	117	93	121	138	78	79	80	81	82	85	86	87	88	89	NA	NA	134	0	64	205	NA	0	NA	83.3333333333333	NA	36.6666666666667	NA
933000320500218	MTF134B_9MTF134D_8	mtf	M	C19	black	295	119	NA	NA	91	92	93	96	97	98	103	104	105	110	111	112	113	114	90	118	135	75	76	77	78	79	82	83	84	85	86	119	120	131	0	62	1441.5	787.5	2	3	1.33333333333333	2.5	0	0
933000320524208	MTF134B_15MTF134E_9	mtf	M	C19	albino	257	112	NA	NA	84	85	86	89	90	91	96	97	98	103	104	105	106	107	83	111	128	68	69	70	71	72	75	76	77	78	79	112	113	124	0	56	183	192	2	0	34.3333333333333	68.5	3	2.75
933000120138734	MED1110_10Q3_2	med	M	C05	black	220	111	72	125	90	91	92	93	96	97	98	99	100	103	104	105	106	107	89	112	117	75	76	77	78	79	82	83	84	85	86	111	120	132	0	63	264.26	245.435	1	4	33	83.5	15.6666666666667	6
933000320186957	BSB273B_6	bsb	F	C11	black	172	109	NA	NA	113	115	116	117	120	121	122	123	124	127	128	129	130	131	88	135	142	73	74	78	79	80	81	NA	85	86	87	136	137	169	0	64	370	151	1	6	21.3333333333333	52.75	13.3333333333333	5.5
933000320187088	BSB273B_16BSB273D_16	bsb	M	C11	brown	199	105	NA	NA	109	111	112	113	116	117	118	119	120	123	124	125	126	127	84	131	138	69	70	74	75	76	77	NA	81	82	83	132	133	165	0	61	2767	217	1	16	6	95	1	3.5
933000320858160	MTF134B_12MTF134D_3	mtf	M	C22	albino	327	119	NA	NA	98	99	100	101	102	105	106	107	108	109	113	114	115	116	95	120	127	81	84	85	86	87	88	91	92	93	94	121	122	134	0	73	300.5	190.5	4	NA	37	47.25	10	3
933000320045674	MED1113_10MED1114_4_12	med	M	C07	blk_hood	230	107	67	116	85	86	87	88	91	92	93	94	95	99	100	101	102	105	84	106	113	70	71	72	73	74	77	78	79	80	81	107	108	137	0	57	227	262.5	14	9	91	67	94.3333333333333	6.25
933000320045659	MED1113_9MED1114_3_11	med	M	C07	brn_hood	259	107	67	116	85	86	87	88	91	92	93	94	95	99	100	101	102	105	84	106	113	70	71	72	73	74	77	78	79	80	81	107	108	119	0	57	370.5	197	1	3	20	84.25	1	3.5
933000120138500	K3_4MED1110_10	med	M	C05	albino	239	116	77	130	95	96	97	98	101	102	103	104	105	108	109	110	111	112	94	117	122	80	81	82	83	84	87	88	89	90	91	116	125	138	0	68	3190.49	81.9200000000019	1	2	6	5.75	2.66666666666667	1
933000320046609	MED1113_7MED1114_1_9	med	M	C07	blk_hood	197	107	67	116	85	86	87	88	91	92	93	94	95	99	100	101	102	105	84	106	113	70	71	72	73	74	77	78	79	80	81	107	108	137	0	57	169	195	20	23	121.666666666667	110.75	12	1.25
933000320187879	BSB273B_1BSB273_9	bsb	F	C15	brown	177	105	NA	NA	84	85	86	90	91	92	93	96	97	98	99	100	103	104	83	105	111	58	61	62	63	70	75	76	77	78	79	106	107	119	0	50	184	189	18	26	111.333333333333	116	13.6666666666667	2.5
933000320795616	MTF134B_3MTF134_8	mtf	F	C21	albino	164.8	86	NA	NA	107	108	109	112	113	NA	115	119	120	121	122	123	126	127	106	128	135	91	91	92	93	94	95	99	100	101	102	129	130	141	0	71	242	211	15	10	83.6666666666667	98	25	10.25
933000320187351	BSB273D_5	bsb	M	C11	brn_hood	200	108	NA	NA	112	114	115	116	119	120	NA	NA	NA	NA	NA	NA	NA	NA	87	NA	NA	72	73	77	78	79	80	NA	84	85	86	NA	NA	NA	0	64	344	NA	5	NA	36.6666666666667	NA	2.66666666666667	NA
933000120138424	MED1110_8	med	F	C05	brn_hood	167	115	76	129	94	95	96	97	100	101	102	103	104	107	108	109	110	111	93	116	121	79	80	81	82	83	86	87	88	89	90	115	124	137	0	66	221	233	20	36	98	94.25	16.6666666666667	12.25
933000320046613	MED1110_2_2	med	F	C07	blk_hood	121	107	67	116	85	86	87	91	91	92	93	94	95	99	100	101	102	105	84	106	113	70	71	72	73	74	77	78	79	80	81	107	108	119	0	56	12442	136.5	1	16	2	114.5	0.333333333333333	18.75
933000320188476	BSB273B_7BSB273B_9	bsb	F	C17	brn_hood	172	112	NA	NA	90	91	92	93	94	98	99	100	101	105	106	107	108	111	87	112	119	73	76	77	78	79	80	83	84	85	86	113	114	132	0	62	248	178	20	36	74	120.25	15	13.25
933000320795666	MTF134B_13MTF134D_16	mtf	M	C21	brown	247.7	82	NA	NA	103	104	105	108	109	110	111	115	116	117	118	119	122	123	102	124	131	84	87	88	89	90	91	95	96	97	98	125	126	137	0	68	7820	528	0	3	1.66666666666667	14.25	0.333333333333333	5.5
933000320049041	BSB273B_10BSB273_16	bsb	M	C14	blk_hood	296	71	NA	NA	81	82	83	86	87	88	89	90	93	94	95	96	97	100	80	101	108	66	67	68	69	72	73	74	75	76	79	103	104	180	0	59	261.5	411	7	5	14.3333333333333	6.75	1.66666666666667	0
933000320047313	BSB273B_6BSB273E_6	bsb	M	C08	albino	153	97	53	105	77	78	81	82	83	84	85	88	89	90	91	92	95	96	76	97	103	60	61	62	63	64	67	68	69	74	75	98	99	109	0	47	157.5	285.5	9	10	98.3333333333333	63.25	10	3.25
933000320047665	BSB273B_14BSB273B_6	bsb	F	C10	black	169	118	70	126	96	97	98	99	100	104	105	106	107	110	111	112	113	114	93	118	124	75	78	79	82	85	86	89	90	91	92	119	120	128	0	61	291	118	6	42	28.6666666666667	110.75	6	32.75
933000320188660	BSB273B_7BSB273_3	bsb	F	C17	albino	150	111	NA	NA	89	90	91	92	93	97	98	99	100	104	105	106	107	110	86	111	118	72	75	76	77	78	79	82	83	84	85	112	113	132	0	61	170.5	179	11	32	116.333333333333	120.75	17.6666666666667	7
933000320187994	_2_5	other	M	C16	albino	217	97	NA	NA	75	76	77	78	82	83	84	85	86	89	90	91	92	93	72	97	104	58	61	62	63	64	65	68	69	70	71	98	99	111	0	51	1738	1948	2	0	6.33333333333333	5.5	0	0.25
933000320795556	MTF134B_7MTF134B_8	mtf	F	C21	brown	187.8	83	NA	NA	104	105	106	109	110	111	112	116	117	118	119	120	123	124	103	125	132	85	88	89	90	91	92	96	97	98	99	126	127	138	0	67	424	649.5	0	2	18	24.5	2	1.75
933000120138324	_1 _16	other	M	C02	brn_hood	218	NA	54	107	70	71	72	73	74	75	76	77	78	79	80	81	82	83	69	91	99	55	56	57	58	59	60	61	62	63	64	90	98	141	0	48	NA	NA	NA	NA	155.666666666667	253.5	19.7260953583371	9.0068698416639
933000320048817	BSB273B_13BSB273D_3	bsb	M	C14	brn_hood	298	70	NA	NA	80	81	82	85	86	87	88	89	92	93	94	95	96	99	79	100	107	65	66	67	68	71	72	73	74	75	78	102	103	179	0	58	241	217	2	28	27.3333333333333	98.75	15.6666666666667	9.5
933000120117308	Q3_5_1 _13	other	M	C01	brown	282	NA	NA	116	85	86	87	88	91	91	93	94	95	98	99	100	101	102	84	106	109	70	71	72	73	74	77	78	79	80	81	NA	114	119	0	63	236.765	380.095	3	5	8.33333333333333	28.5	4.66666666666667	4.25
933000320188488	BSB273B_10BSB273_16	bsb	M	C17	black	262	113	NA	NA	91	92	93	94	95	99	100	101	102	106	107	108	109	112	88	113	120	74	77	78	79	80	81	84	85	86	87	114	115	133	0	64	242	198	19	19	89.3333333333333	108	13	8.75
933000120138354	_10_2	other	F	C02	brn_hood	137	NA	56	109	72	73	74	77	78	79	80	81	84	85	86	87	88	91	71	93	101	57	58	59	60	63	64	65	66	67	70	92	100	144	0	49	171	155	26	45	118.333333333333	138.25	7	13
933000320835974	MTF134B_14MTF134E_10MTF134F_1	mtf	M	C21	brown	261.5	82	NA	NA	103	104	105	108	109	110	111	115	116	117	118	119	122	123	102	124	131	84	87	88	89	90	91	95	96	97	98	125	126	138	0	68	343.5	344	2	4	27	22.25	2.66666666666667	0
933000320499816	MTF134B_11MTF134E_1	mtf	M	C18	albino	278	109	NA	NA	89	90	91	94	95	96	97	98	101	102	103	104	105	108	88	109	116	70	73	74	75	76	77	81	82	83	84	110	111	123	0	61	211	94	4	10	14	43.75	2	17.75
933000320795557	MTF134B_4MTF134_12	mtf	F	C21	black	173.1	86	NA	NA	107	108	109	112	113	NA	115	119	120	121	122	123	126	127	106	128	135	91	91	92	93	94	95	99	100	101	102	129	130	142	0	71	1941.5	210	0	14	4.33333333333333	99.5	2.33333333333333	27.5
933000320047339	BSB273B_13BSB273E_11	bsb	M	C09	brn_hood	179	104	62	114	84	85	86	87	90	91	92	93	94	97	98	99	100	101	83	104	108	69	70	71	72	73	76	77	78	79	80	105	106	149	0	56	298	225	3	7	64	94.5	22	12.75
933000120138288	Q3_1_10	other	M	C02	brown	194	NA	53	106	69	70	71	74	74	76	76	77	81	82	83	84	85	88	68	89	97	54	55	55	56	60	60	62	63	63	64	89	97	109	0	47	209.49	160.41	8	23	91.3333333333333	133.25	9	5
933000320524292	MTF134B_16MTF134D_16	mtf	M	C19	blk_hood	258	115	NA	NA	87	88	89	92	93	94	99	100	101	106	107	108	109	110	86	114	131	71	72	73	74	75	78	79	80	81	82	115	116	127	0	59	231	206.5	7	17	88	86	14	7.25
933000320188628	BSB273B_5BSB273_1	bsb	F	C17	blk_hood	168	110	NA	NA	88	89	90	91	92	96	97	98	99	103	104	105	106	109	85	110	117	71	74	75	76	77	78	81	82	83	84	111	112	168	0	60	162	170.5	16	26	107	111	26.3333333333333	2
933000320048782	BSB273B_16BSB273D_6	bsb	M	C14	blk_hood	213	71	NA	NA	81	82	83	86	87	88	89	90	93	94	95	96	97	100	80	101	108	66	67	68	69	72	73	74	75	76	79	103	104	180	0	59	1641	80	1	10	4	88.5	4	44.75
933000320187247	BSB273B_12BSB273D_2	bsb	M	C11	brown	218	109	NA	NA	113	115	116	117	120	121	122	123	124	127	128	129	130	131	88	135	142	73	74	78	79	80	81	NA	85	86	87	136	137	169	0	65	3101	9684	0	2	5.66666666666667	1.25	3	0
933000120124697	_1 _16_8	other	F	C01	brn_hood	202	NA	NA	118	87	88	89	90	93	93	95	96	97	100	101	102	103	104	86	108	111	73	74	75	76	77	78	79	80	81	82	NA	116	121	0	66	202	182	13	33	73.6666666666667	112.5	39.6666666666667	45.75
933000120138494	MED1110_1	med	F	C05	brown	167	116	77	130	95	96	97	98	101	102	103	104	105	108	109	110	111	112	94	117	122	80	81	82	83	84	87	88	89	90	91	116	125	172	0	67	190	155	16	34	97	132.5	37.6666666666667	17.75
933000120138316	_13_5	other	F	C02	blk_hood	134	NA	54	107	70	71	72	75	76	77	78	79	82	83	84	85	86	89	69	91	99	55	56	57	58	61	62	63	64	65	68	90	98	110	0	47	943	208	4	20	4.66666666666667	95	0.666666666666667	3.25
933000320188467	_4	other	F	C16	blk_hood	137	99	NA	NA	77	78	79	80	84	85	86	87	88	91	92	93	94	95	74	99	106	60	63	64	65	66	67	70	71	72	73	100	101	137	0	51	148.5	163	22	17	127	122	46.3333333333333	4
933000320187900	BSB273B_13BSB273E_11	bsb	M	C15	brn_hood	199	105	NA	NA	84	85	86	90	91	92	93	96	97	98	99	100	103	104	83	105	111	58	61	62	63	70	75	76	77	78	79	106	107	119	0	51	225.5	191	10	33	89.6666666666667	114.75	33	15.75
933000320187896	BSB273B_5BSB273_5	bsb	F	C15	blk_hood	148	106	NA	NA	85	86	87	91	92	93	94	97	98	99	100	101	104	105	84	106	112	59	62	63	64	71	76	77	78	79	80	107	108	121	0	51	261	148	1	43	35.3333333333333	142.5	30	8.75
933000320047108	BSB273B_10	bsb	F	C08	brown	114	103	59	111	83	84	87	88	89	90	91	94	95	96	97	98	101	102	82	103	109	66	67	68	69	70	73	74	75	80	81	104	105	133	0	52	1486	446	0	5	1.33333333333333	30.75	1	12.5
933000320049166	BSB273B_3BSB273_3	bsb	F	C14	albino	132	63	NA	NA	73	74	75	78	79	80	81	82	85	86	87	88	89	92	72	93	100	58	59	60	61	64	65	66	67	68	71	95	96	170	0	50	257	182	8	25	79.3333333333333	116.25	34	6.5
933000320047598	BSB273B_4	bsb	F	C09	brn_hood	158	99	57	109	79	80	81	82	85	86	87	88	89	92	93	94	95	96	78	99	103	64	65	66	67	68	71	72	73	74	75	100	101	115	0	50	143.5	127	22	42	141.666666666667	170	23	10.25
933000320188152	BSB273B_13BSB273D_11	bsb	M	C15	brn_hood	170	109	NA	NA	88	89	90	94	95	96	97	100	101	102	103	104	107	108	87	109	115	62	65	66	67	74	79	80	81	82	83	110	111	152	0	55	236	221	7	29	73.6666666666667	100.75	21.6666666666667	27.5
933000120117324	Q3_4_1 _12	other	M	C01	brown	272	NA	NA	116	85	86	87	88	91	91	93	94	95	98	99	100	101	102	84	106	109	70	71	72	73	74	77	78	79	80	81	NA	114	120	0	63	630.34	127.505	4	31	11.6666666666667	157	1.33333333333333	13.25
933000320047115	BSB273B_6BSB273D_6	bsb	M	C08	brn_hood	166	103	59	111	83	84	87	88	89	90	91	94	95	96	97	98	101	102	82	103	109	66	67	68	69	70	73	74	75	80	81	104	105	133	0	53	1467	244	1	15	5.33333333333333	89.25	0.333333333333333	30
933000320835931	MTF134B_2MTF134B_3	mtf	F	C21	black	152.1	79	NA	NA	100	101	102	NA	106	107	108	112	113	114	115	116	119	120	99	121	128	81	84	85	86	87	88	92	93	94	95	122	123	134	0	63	1844	318	6	8	9.33333333333333	28	0.666666666666667	7.25
933000320499944	MTF134B_1	mtf	F	C18	brn_hood	167	113	NA	NA	93	94	95	98	99	100	101	102	105	106	107	108	109	112	92	113	120	74	77	78	79	80	81	85	86	87	88	114	115	126	0	63	151.5	132	22	50	135	157	25.3333333333333	33
933000320188709	BSB273B_6BSB273_10	bsb	F	C17	brn_hood	137	105	NA	NA	83	84	85	86	87	91	92	93	94	98	99	100	NA	104	80	105	NA	66	69	70	71	72	73	76	77	78	79	106	107	NA	0	56	1520	195	3	NA	9.66666666666667	89.6666666666667	2	3.66666666666667
933000320047884	BSB273B_6BSB273_6	bsb	F	C10	brown	157	115	67	123	93	94	95	96	97	101	102	103	104	107	108	112	110	111	90	115	121	72	75	76	NA	79	83	86	87	88	89	116	117	124	0	58	185	148.5	12	38	101.666666666667	136.5	38.3333333333333	13.25
933000120138717	MED1110_13MED9999_1	med	M	C05	albino	270	112	73	126	91	92	93	94	95	96	97	98	99	100	101	102	103	104	90	113	118	76	78	79	80	81	82	83	84	85	86	112	121	133	0	64	NA	NA	NA	NA	84.6666666666667	136	21.2388471175979	NA
933000120138410	K1_2MED1110_2	med	F	C05	blk_hood	141	114	75	128	93	94	95	96	99	100	101	102	103	106	107	108	109	NA	92	115	120	78	79	80	81	82	85	86	87	88	89	114	123	136	0	65	211.92	149.885	12	NA	98	138.914004896603	25.3333333333333	18.3362194293993
933000320188446	BSB273B_1	bsb	F	C17	brown	167	108	NA	NA	86	87	88	89	90	94	95	96	97	101	102	NA	104	107	83	108	NA	69	72	73	74	75	76	79	80	81	82	NA	NA	NA	0	58	256	43	2	NA	16	96.6666666666667	6.33333333333333	21.3333333333333
933000320046847	BSB273B_14BSB273E_4	bsb	M	C09	brn_hood	182	95	53	105	75	76	77	78	81	82	83	84	85	88	89	90	91	92	74	95	99	60	61	62	63	64	67	68	69	70	71	96	97	110	0	47	212	254	24	14	101.333333333333	86.75	59.3333333333333	31
933000320188641	BSB273B_16BSB273B_4	bsb	F	C17	blk_hood	185	109	NA	NA	87	88	89	90	91	95	96	97	98	102	103	104	105	108	84	109	116	70	73	74	75	76	77	80	81	82	83	110	111	129	0	59	421	378.5	13	19	53.3333333333333	59.5	15.3333333333333	8
933000320188274	BSB273B_11BSB273E_1	bsb	M	C15	blk_hood	197	108	NA	NA	87	88	89	93	94	95	96	99	100	101	102	103	106	107	86	108	114	61	64	65	66	73	78	79	80	81	82	109	110	151	0	54	1366	210.5	2	10	7.66666666666667	94	1.33333333333333	14.5
933000320524209	MTF134B_16MTF134E_10	mtf	M	C19	brown	254	113	NA	NA	85	86	87	90	91	92	97	98	99	104	105	106	107	108	84	112	129	69	70	71	72	73	76	77	78	79	80	113	114	125	0	57	687.5	NA	6	NA	17.6666666666667	NA	1	NA
933000320836010	MTF134B_10MTF134_16	mtf	M	C21	albino	245.5	79	NA	NA	100	101	102	105	NA	NA	108	112	113	114	115	116	119	120	99	121	128	84	84	85	86	87	88	92	93	94	95	122	123	137	0	65	1228	335.5	7	3	8	13.5	6.33333333333333	3.75
933000320187887	BSB273B_6BSB273_6	bsb	F	C15	brown	152	106	NA	NA	85	86	NA	91	92	93	94	97	98	99	100	101	104	105	84	106	112	59	62	63	64	71	76	77	78	79	80	107	108	120	0	51	209	196	NA	32	90.7206521512871	103	20.7875797480095	8.5
933000320187172	BSB273B_15BSB273D_15	bsb	M	C11	brn_hood	236	107	NA	NA	111	113	114	NA	118	119	120	121	122	125	126	127	128	129	86	133	140	71	72	76	77	78	79	NA	83	84	85	134	135	167	0	63	259	222	10	4	73	77	4.66666666666667	1.25
933000320047470	BSB273B_3	bsb	F	C08	albino	134	100	56	108	80	81	84	85	86	87	88	91	92	93	94	95	98	99	79	100	106	63	64	65	66	67	70	71	72	77	78	101	102	130	0	49	284	2669	0	1	18.6666666666667	5.25	7	1.5
933000320187167	BSB273B_10BSB273D_10	bsb	M	C11	brown	240	106	NA	NA	110	112	113	114	117	118	119	120	121	124	125	126	127	128	85	132	139	70	71	75	76	77	78	NA	82	83	84	133	134	166	0	62	268.5	246	13	2	64.3333333333333	14	37.6666666666667	9.5
933000320188267	BSB273B_4BSB273_4	bsb	F	C15	blk_hood	151	107	NA	NA	86	87	88	92	93	94	95	98	99	100	101	102	105	106	85	107	113	60	63	64	65	72	77	78	79	80	81	108	109	122	0	51	38	70	13	22	163	160	719	606
933000320524290	MTF134B_3MTF134_7	mtf	F	C19	blk_hood	163	114	NA	NA	86	87	88	91	92	93	98	99	100	105	106	107	108	109	85	113	130	70	71	72	73	74	77	78	79	80	81	114	115	126	0	57	164	136	9	11	45.3333333333333	142.75	6.66666666666667	12.5
933000320187092	BSB273B_12BSB273E_4	bsb	M	C11	brown	250	105	NA	NA	109	111	112	113	116	117	118	119	120	123	124	125	126	127	84	131	138	69	70	74	75	76	77	NA	81	82	83	132	133	165	0	61	367	262	8	14	51.6666666666667	83.5	13.6666666666667	21
933000320499825	MTF134B_10MTF134D_16	mtf	M	C18	black	296	109	NA	NA	89	90	91	94	95	96	97	98	101	102	103	104	105	108	88	109	116	70	73	74	75	76	77	81	82	83	84	110	111	164	0	61	4656.5	3112	0	4	3.66666666666667	5	0.666666666666667	1.25
933000320524213	MTF134B_9MTF134E_11	mtf	M	C19	albino	220	119	NA	NA	91	92	93	96	97	98	103	104	105	110	111	112	113	114	90	118	135	75	76	77	78	79	82	83	84	85	86	119	120	131	0	63	3440	6128	0	0	1	1.75	0	0
933000320188258	BSB273B_2BSB273_10	bsb	F	C15	black	157	107	NA	NA	86	87	88	92	93	94	95	98	99	100	101	102	105	106	85	107	113	60	63	64	65	72	77	78	79	80	81	108	109	150	0	52	230	211	21	29	93.6666666666667	103.5	10.3333333333333	2.25
933000320046822	BSB273B_5	bsb	F	C09	albino	156	103	61	113	83	84	85	86	89	90	91	92	93	96	97	98	99	100	82	103	107	68	69	70	71	72	75	76	77	78	79	104	105	118	0	54	3481	142	1	15	4	127	1	86.5
933000120138386	_5	other	F	C03	brown	132	106	67	120	86	87	88	91	92	93	94	95	98	99	100	101	102	105	85	107	112	70	71	72	73	74	77	78	79	80	81	106	115	121	0	60	259.5	139	0	20	59	142.25	27.3333333333333	17.25
933000320795586	MTF134B_1MTF134B_11	mtf	F	C21	blk_hood	157.6	82	NA	NA	103	104	105	108	109	110	111	115	116	117	118	119	122	123	102	124	131	84	87	88	89	90	91	95	96	97	98	125	126	137	0	66	261.5	215	0	3	21.6666666666667	47.25	0.666666666666667	3.75
933000320188566	_14_15	other	M	C16	albino	147	93	NA	NA	71	72	73	74	78	79	80	81	82	85	86	87	88	89	68	93	100	54	57	58	59	60	61	64	65	66	67	94	95	107	264	47	374	319	3	4	28.6666666666667	33.25	2.33333333333333	0.5
933000320049050	BSB273B_15BSB273D_5	bsb	M	C14	albino	296	71	NA	NA	81	82	83	86	87	88	89	90	93	94	95	96	97	100	80	101	108	66	67	68	69	72	73	74	75	76	79	103	104	180	0	59	664	1082	2	2	21	12.75	2	0.25
933000120138604	_3_5	other	F	C04	albino	110	NA	49	102	67	68	69	70	73	NA	75	76	77	80	81	82	83	84	66	88	91	52	53	54	55	56	59	60	61	62	63	87	97	143	0	45	NA	NA	0	0	0.333333333333333	0.25	0	0
933000320047037	BSB273B_11BSB273D_1	bsb	M	C09	brn_hood	233	107	65	117	87	88	89	90	93	94	95	96	97	100	101	102	103	104	86	107	111	72	73	74	75	76	79	80	81	82	83	108	109	123	0	59	291	500	0	3	4.66666666666667	1.5	1	0.5
933000320188288	_5_7	other	M	C16	blk_hood	150	90	NA	NA	68	69	70	71	75	76	77	78	79	82	83	84	NA	86	65	90	97	51	54	55	56	57	58	61	62	63	64	91	92	128	0	44	930	558	6	NA	18	10.2398255299543	0.666666666666667	0.890739523058859
933000320048985	BSB273B_9BSB273D_15	bsb	M	C14	blk_hood	179	61	NA	NA	71	72	73	76	77	78	79	80	83	NA	85	86	87	90	70	91	98	56	57	58	59	62	63	64	65	66	69	93	94	170	0	50	411	278	8	8	42.3333333333333	64.75	11	6.75
933000320499851	MTF134B_10MTF134_16	mtf	M	C19	brn_hood	295	122	NA	NA	94	95	96	99	100	101	106	107	108	113	114	115	116	117	93	121	138	78	79	80	81	82	85	86	87	88	89	122	123	134	0	65	226	250.5	1	2	20.6666666666667	17.5	4.33333333333333	2.25
933000320046818	BSB273B_1BSB273B_9	bsb	F	C09	albino	139	103	61	113	83	84	85	86	89	90	91	92	93	96	97	98	99	100	82	103	107	68	69	70	71	72	75	76	77	78	79	104	105	119	0	54	169.5	172	14	32	99	126.75	20	27.25
933000120138640	Q3_3_12	other	M	C03	blk_hood	264	116	77	130	96	97	98	101	102	103	104	105	108	109	110	111	112	115	95	117	122	80	81	82	83	84	87	88	89	90	91	116	125	132	0	69	NA	NA	NA	NA	0.333333333333333	0.25	0	0
933000320045777	MED1110_5_5	med	F	C07	albino	174	112	72	121	90	91	92	96	96	97	98	99	100	104	105	106	107	110	89	111	118	75	76	77	78	79	82	83	84	85	86	112	113	125	0	61	2564	110	1	16	6.66666666666667	154	0.333333333333333	59.25
933000320047500	BSB273B_9BSB273E_9	bsb	M	C08	brown	144	98	54	106	78	79	82	83	84	85	86	89	90	91	92	93	96	97	77	98	104	61	62	63	64	65	68	69	70	75	76	99	100	111	0	48	209	213	3	14	86	96.75	3.66666666666667	7.25
933000320047670	BSB273B_2BSB273_2	bsb	F	C10	blk_hood	190	118	70	126	96	97	98	99	100	104	105	106	107	110	111	115	113	114	93	118	124	75	78	79	82	82	86	89	90	91	92	119	120	155	0	61	66	221.5	1	22	11	87	7.66666666666667	6.25
933000320046376	MED1112_4_4	med	F	C07	brown	164	105	65	114	83	84	85	86	89	90	91	92	93	97	98	99	100	103	82	104	111	68	69	70	71	72	75	76	77	78	79	105	106	118	0	54	8286	130	0	15	2.66666666666667	132.75	1.66666666666667	22.5
933000320858596	MTF134B_7MTF134B_9	mtf	F	C22	brown	184	119	NA	NA	98	99	100	101	102	105	106	107	108	109	113	114	115	116	95	120	127	81	84	85	86	87	88	91	92	93	94	121	122	134	0	72	NA	112	0	14	0.333333333333333	129.5	0.666666666666667	225
933000320187093	BSB273B_9BSB273E_1	bsb	M	C11	brn_hood	240	105	NA	NA	109	111	112	113	116	117	118	119	120	123	124	125	126	127	84	131	138	69	70	74	75	76	77	NA	81	82	83	132	133	165	0	61	330.5	227.5	7	8	52.3333333333333	86.5	11	6
933000320858194	MTF134B_3	mtf	F	C22	albino	155	119	NA	NA	98	99	100	101	102	105	106	107	108	109	113	114	115	116	95	120	127	81	84	85	86	87	88	NA	92	93	94	121	122	134	0	72	190	289	0	0	55.3333333333333	44.5	20.3333333333333	8.75
933000320045660	MED1114_7_9	med	M	C07	albino	213	106	66	115	84	85	86	87	90	91	92	93	94	98	99	100	101	104	83	105	112	69	70	71	72	73	76	77	78	79	80	106	107	118	0	56	201	213	23	19	95.3333333333333	100.75	52.3333333333333	3.25
933000120117344	K3_2_1 _15	other	M	C01	brown	249	NA	NA	123	92	93	94	95	98	98	100	101	102	105	106	107	108	109	91	NA	116	78	78	79	80	81	84	85	86	87	88	NA	121	126	0	70	218.7	201.474999999999	26	33	96	109.5	17.6666666666667	12
933000320500365	MTF134B_10MTF134E_2	mtf	M	C19	brown	228	116	NA	NA	88	89	90	93	94	95	100	101	102	107	108	109	110	111	87	115	132	72	73	74	75	76	79	80	81	82	83	116	117	128	0	60	NA	NA	NA	NA	NA	NA	NA	NA
[truncated: 50 more columns]
