# Supplementary material for: Genome-wide association study of cocaine self-administration behavior in Heterogeneous Stock rats
Source: Nat Commun. 2026 Jun 11;17:4876. doi: 10.1038/s41467-026-73694-w (PMC13261055; doi:10.1038/s41467-026-73694-w)
Supplement: Supplementary file 15 — Source Data [file 41467_2026_73694_MOESM15_ESM.xlsx]

## Sheet: Sheet1
Feature	Data source	Link to download
Figure 1	HS rat phenotype data	link to trait data
Figure 2	GWAS results	link to GWAS report
Supplementary Data		link to full UC Library repository
